# Supplementary material for: An Integrated Approach for the Comprehensive Characterization of Metabolites in Broccoli (Brassica oleracea var. Italica) by Liquid Chromatography High-Resolution Tandem Mass Spectrometry
Source: Plants (Basel). 2025 Oct 20;14(20):3223. doi: 10.3390/plants14203223 (PMC12567488; doi:10.3390/plants14203223)
Supplement: Supplementary file 1 [file plants-14-03223-s001.zip]

Archive with 4 entries (4 files):
- Table S2 Published glucosinolates and related compounds.xlsx
- Table S3 Possible metabolites in plants.xlsx
- Table S4 The metabolites in broccoli floret-1014.xlsx
- Table S1 Published broccoli component database.xlsx
