# Supplementary material for: An Integrated Approach for the Comprehensive Characterization of Metabolites in Broccoli (Brassica oleracea var. Italica) by Liquid Chromatography High-Resolution Tandem Mass Spectrometry
Source: Plants (Basel). 2025 Oct 20;14(20):3223. doi: 10.3390/plants14203223 (PMC12567488; doi:10.3390/plants14203223)
Supplement: Supplementary file 1 [file plants-14-03223-s001.zip › Table S2 Published glucosinolates and related compounds.xlsx]

## Sheet: Sheet1
No.	Glucosinolates	Trivial name	Glucosinolates molecular formula	Predicted isothiocyanates molecular formula	Predicted Nitriles molecular formula	References
1	3-Methoxycarbonylpropyl GSL	Glucoerypestrin	C₁₂H₂₁NO₁₀S₂	C₆H₉NOS	C₆H₉NO	1
2	N-Acetylindol-3-ylmethyl GSL	N-Acetylglucobrassicin	C₁₈H₂₂N₂O₁₀S₂	C₁₂H₁₀N₂OS	C₁₂H₁₀N₂O	2
3	4-(4′-O-Acetyl-α-L-rhamnopyranosyloxy)benzyl GSL	4-Acetylglucomoringin	C₂₂H₃₁NO₁₅S₂	C₁₆H₁₉NO₆S	C₁₆H₁₉NO₆	3
4	2-(α-L-Arabinopyranosyloxy)-2-phenylethyl GSL		C₂₀H₂₉NO₁₁S	C₁4H₁₇NO₂		4
5	4-(Benzoyloxy)butyl GSL		C₁₈H₂₅NO₁₁S₂	C₁₂H₁₃NO₂S	C₁₂H₁₃NO₂	5
6	2-(Benzoyloxy)ethyl GSL		C₁₆H₂₁NO₁₁S₂	C₁₀H₉NO₂S	C₁₀H₉NO₂	6
7	(1R)-1-(Benzoyloxymethyl)propyl GSL	Glucobenzsisaustricin	C₁₈H₂₅NO₁₁S₂	C₁₂H₁₃NO₂S	C₁₂H₁₃NO₂	7
8	Benzoyloxymethyl		C₁₅H₁₉NO₁₁S₂	C₉H₇NO₂S	C₉H₇NO₂	6
9	(1R)-2-Benzoyloxy-1-methylethyl GSL	Glucobenzosisymbrin	C₁₇H₂₃NO₁₁S₂	C₁₁H₁₁NO₂S	C₁₁H₁₁NO₂	8
10	3-(Benzoyloxy)propyl GSL	Glucomalcomiin	C₁₇H₂₃NO₁₁S₂	C₁₁H₁₁NO₂S	C₁₁H₁₁NO₂	9
11	Benzyl GSL	Glucotropaeolin	C₁₄H₁₉NO₉S₂	C₈H₇NS	C₈H₇N	10
12	But-3-enyl GSL	Gluconapin	C₁₁H₁₉NO₉S₂	C₅H₇NS	C₅H₇N	11
13	n-Butyl GSL		C₁₁H₂₁NO₉S₂	C₅H₉NS	C₅H₉N	12
14	3,4-Dihydroxybenzyl GSL	Glucomatronalin	C₁₄H₁₉NO₁₁S₂	C₈H₇NO₂S	C₈H₇NO₂	13
15	3,4-Dimethoxybenzyl GSL		C₁₆H₂₃NO₁₁S₂	C₁₀H₁₁NO₂S	C₁₀H₁₁NO₂	14
16	Ethyl GSL	Glucolepidiin	C₉H₁₇NO₉S₂	C₃H₅NS	C₃H₅N	15
17	1-Ethyl-2-hydroxyethyl	Glucosisaustricin	C₁₁H₂₁NO₁₀S₂	C₅H₉NOS	C₅H₉NO	16
18	6-Heptenyl		C₁₄H₂₅NO₉S₂	C₈H₁₃NS	C₈H₁₃N	16
19	5-Hexenyl		C₁₃H₂₃NO₉S₂	C₇H₁₁NS	C₇H₁₁N	16
20	n-Hexyl		C₁₃H₂₅NO₉S₂	C₇H₁₃NS	C₇H₁₃N	17
21	2-Hydroxybenzyl		C₁₄H₁₉NO₁₀S₂	C₈H₇NOS	C₈H₇NO	18
22	3-Hydroxybenzyl GSL	Glucolepigramin	C₁₄H₁₉NO₁₀S₂	C₈H₇NOS	C₈H₇NO	19
23	4-Hydroxybenzyl GSL	Sinalbin, Glucosinalbin	C₁₄H₁₉NO₁₀S₂	C₈H₇NOS	C₈H₇NO	20
24	(2R)-2-Hydroxybut-3-enyl GSL	Progoitrin	C₁₁H₁₉NO₁₀S₂	C₅H₇NOS	C₅H₇NO	21
25	3-Hydroxybutyl GSL		C₁₁H₂₁NO₁₀S₂	C₅H₉NOS	C₅H₉NO	12
26	4-Hydroxybutyl GSL	Glucoarabidopsithalianain	C₁₁H₂₁NO₁₀S₂	C₅H₉NOS	C₅H₉NO	12
27	2-Hydroxyethyl GSL		C₉H₁₇NO₁₀S₂	C₃H₅NOS	C₃H₅NO	22
28	4-Hydroxyindol-3-ylmethyl GSL	4-Hydroxyglucobrassicin	C₁₆H₂₀N₂O₁₀S₂	C₁₀H₈N₂OS	C₁₀H₈N₂O	23
29	(2S)-2-Hydroxy-2-methylbutyl GSL	Glucocleomin	C₁₂H₂₃NO₁₀S₂	C₆H₁₁NOS	C₆H₁₁NO	24
30	(1R)-1-(Hydroxymethyl)propyl GSL	Glucosisaustricin	C₁₁H₂₁NO₁₀S₂	C₅H₉NOS	C₅H₉NO	24
31	2-Hydroxy-2-methylpropyl GSL	Glucoconringiin	C₁₁H₂₁NO₁₀S₂	C₅H₉NOS	C₅H₉NO	25
32	3-Hydroxy-6-(methylsulfinyl)hexyl GSL		C₁₄H₂₇NO₁₁S₃	C₈H₁₅NO₂S₂	C₈H₁₅NO₂S	26
33	3-Hydroxy-5-(methylsulfinyl)pentyl GSL		C₁₃H₂₅NO₁₁S₃	C₇H₁₃NO₂S₂	C₇H₁₃NO₂S	27
34	3-Hydroxy-6-(methylsulfonyl)hexyl GSL		C₁₄H₂₇NO₁₂S₃	C₈H₁₅NO₃S₂	C₈H₁₅NO₃S	26
35	3-Hydroxy-5-(methylsulfonyl)pentyl GSL		C₁₃H₂₅NO₁₂S₃	C₇H₁₃NO₃S₂	C₇H₁₃NO₃S	27
36	3-Hydroxy-6-(methylsulfanyl)hexyl GSL		C₁₄H₂₇NO₁₀S₃	C₈H₁₅NOS₂	C₈H₁₅NOS	26
37	3-Hydroxy-5-(methylsulfanyl)pentyl GSL		C₁₃H₂₅NO₁₀S₃	C₇H₁₃NOS₂	C₇H₁₃NOS	27
38	(2S)-2-Hydroxypent-4-enyl GSL	Gluconapoleiferin	C₁₂H₂₁NO₁₀S₂	C₆H₉NOS	C₆H₉NO	28
39	2-Hydroxypentyl GSL		C₁₂H₂₃NO₁₀S₂	C₆H₁₁NOS	C₆H₁₁NO	18
40	(2S)-2-Hydroxy-2-phenylethyl GSL	Glucobarbarin	C₁₅H₂₁NO₇S			29
41	2-Hydroxypropyl GSL		C₁₀H₁₉NO₁₀S₂	C₄H₇NOS	C₄H₇NO	18
42	3-Hydroxypropyl GSL	Glucoerysimumhieracifolium	C₁₀H₁₉NO₁₀S₂	C₄H₇NOS	C₄H₇NO	30
43	Indol-3-ylmethyl GSL	Glucobrassicin	C₁₆H₂₀N₂O₉S₃	C₁₀H₈N₂S₂	C₁₀H₈N₂S	31
44	2-Methoxybenzyl GSL		C₁₅H₂₁NO₁₀S₂	C₉H₉NOS	C₉H₉NO	18
45	3-Methoxybenzyl GSL	Glucolimnanthin	C₁₅H₂₁NO₁₀S₂	C₉H₉NOS	C₉H₉NO	32
46	4-Methoxybenzyl GSL	Glucoaubrietin	C₁₅H₂₁NO₁₀S₂	C₉H₉NOS	C₉H₉NO	33
47	N-Methoxyindol-3-ylmethyl GSL	Neoglucobrassicin	C₁₇H₂₂N₂O₁₀S₂	C₁₁H₁₀N₂OS	C₁₁H₁₀N₂O	34
48	4-Methoxyindol-3-ylmethyl GSL	4-Methoxyglucobrassicin	C₁₇H₂₂N₂O₁₀S₂	C₁₁H₁₀N₂OS	C₁₁H₁₀N₂O	35
49	2-(4-Methoxyphenyl)-2,2-dimethylethyl GSL		C₁₈H₂₇NO₁₀S₂	C₁₂H₁₅NOS	C₁₂H₁₅NO	36
50	(2R)-2-Hydroxy-2-(4-methoxyphenyl)ethyl GSL		C₁₆H₂₃NO₁₁S₂	C₁₀H₁₁NO₂S	C₁₀H₁₁NO₂	37
51	Methyl GSL	Glucocapparin	C₈H₁₅NO₉S₂	C₂H₃NS	C₂H₃N	38
52	3-Methylbut-3-enyl GSL		C₁₂H₂₁NO₉S₂	C₆H₉NS	C₆H₉N	39
53	1-Methylbutyl GSL		C₁₂H₂₃NO₉S₂	C₆H₁₁NS	C₆H₁₁N	18
54	(2S)-2-Methylbutyl GSL	Glucojiaputin	C₁₂H₂₃NO₉S₂	C₆H₁₁NS	C₆H₁₁N	40
55	3-Methylbutyl GSL		C₁₂H₂₃NO₉S₂	C₆H₁₁NS	C₆H₁₁N	41
56	1-Methylethyl GSL, Isopropyl GSL	Glucoputranjivin	C₁₀H₁₉NO₉S₂	C₄H₇NS	C₄H₇N	42
57	(1R)-1-Methyl-2-hydroxyethyl GSL	Glucosisymbrin	C₁₀H₁₉NO₁₀S₂	C₄H₇NOS	C₄H₇NO	43
58	3-Methylpentyl GSL		C₁₃H₂₅NO₉S₂	C₇H₁₃NS	C₇H₁₃N	44
59	4-Methylpentyl GSL		C₁₃H₂₅NO₉S₂	C₇H₁₃NS	C₇H₁₃N	45
60	2-Methyl-2-propenyl GSL		C₁₁H₁₉NO₉S₂	C₅H₇NS	C₅H₇N	18
61	(1S)-1-Methylpropyl GSL	Glucocochlearin	C₁₁H₂₁NO₉S₂	C₅H₉NS	C₅H₉N	46
62	2-Methylpropyl GSL		C₁₁H₂₁NO₉S₂	C₅H₉NS	C₅H₉N	47
63	(RS, 3E)-4-(Methylsulfinyl)but-3-enyl GSLb)	Glucoraphenin	C₁₂H₂₁NO₁₀S₃	C₆H₉NOS₂	C₆H₉NOS	48
64	(RS)-4-(Methylsulfinyl)butyl GSL	Glucoraphanin	C₁₂H₂₃NO₁₀S₃	C₆H₁₁NOS₂	C₆H₁₁NOS	49
65	(RS)-10-(Methylsulfinyl)decyl GSL	Glucocamelinin	C₁₈H₃₅NO₁₀S₃	C₁₂H₂₃NOS₂	C₁₂H₂₃NOS	50
66	(RS)-7-(Methylsulfinyl)heptyl GSL		C₁₅H₂₉NO₁₀S₃	C₉H₁₇NOS₂	C₉H₁₇NOS	29
67	(RS)-6-(Methylsulfinyl)hexyl GSL	Glucohesperin	C₁₄H₂₇NO₁₀S₃	C₈H₁₅NOS₂	C₈H₁₅NOS	51
68	(RS)-9-(Methylsulfinyl)nonyl GSL	Glucoarabin	C₁₇H₃₃NO₁₀S₃	C₁₁H₂₁NOS₂	C₁₁H₂₁NOS	52
69	(RS)-8-(Methylsulfinyl)octyl GSL	Glucohirsutin	C₁₆H₃₁NO₁₀S₃	C₁₀H₁₉NOS₂	C₁₀H₁₉NOS	53
70	7-Methylsulfinyl-3-oxoheptyl GSL		C₁₅H₂₇NO₁₁S₃	C₉H₁₅NO₂S₂	C₉H₁₅NO₂S	18
71	(RS)-8-(Methylsulfinyl)-3-oxooctyl GSL		C₁₆H₂₉NO₁₁S₃	C₁₀H₁₇NO₂S₂	C₁₀H₁₇NO₂S	37
72	(RS)-5-(Methylsulfinyl)pentyl GSL	Glucoalyssin	C₁₃H₂₅NO₁₀S₃	C₇H₁₃NOS₂	C₇H₁₃NOS	33
73	(RS)-3-(Methylsulfinyl)propyl GSL	Glucoiberin	C₁₁H₂₁NO₁₀S₃	C₅H₉NOS₂	C₅H₉NOS	54
74	(RS)-11-(Methylsulfinyl)undecyl GSL		C₁₉H₃₇NO₁₀S₃	C₁₃H₂₅NOS₂	C₁₃H₂₅NOS	55
75	4-(Methylsulfonyl)but-3-enyl GSL		C₁₂H₂₁NO₁₁S₃	C₆H₉NO₂S₂	C₆H₉NO₂S	18
76	4-(Methylsulfonyl)butyl GSL	Glucoerysolin	C₁₂H₂₃NO₁₁S₃	C₆H₁₁NO₂S₂	C₆H₁₁NO₂S	56
77	10-(Methylsulfonyl)decyl GSL		C₁₈H₃₅NO₁₁S₃	C₁₂H₂₃NO₂S₂	C₁₂H₂₃NO₂S	6
78	6-(Methylsulfonyl)hexyl GSL		C₁₄H₂₇NO₁₁S₃	C₈H₁₅NO₂S₂	C₈H₁₅NO₂S	57
79	9-(Methylsulfonyl)nonyl GSL		C₁₇H₃₃NO₁₁S₃	C₁₁H₂₁NO₂S₂	C₁₁H₂₁NO₂S	6
80	8-(Methylsulfonyl)octyl GSL		C₁₆H₃₁NO₁₁S₃	C₁₀H₁₉NO₂S₂	C₁₀H₁₉NO₂S	6
81	5-(Methylsulfonyl)pentyl GSL		C₁₃H₂₅NO₁₁S₃	C₇H₁₃NO₂S₂	C₇H₁₃NO₂S	18
82	3-(Methylsulfonyl)propyl GSL	Glucocheirolin	C₁₁H₂₁NO₁₁S₃	C₅H₉NO₂S₂	C₅H₉NO₂S	58
83	(3E)-4-(Methylsulfanyl)but-3-enyl GSL	dehydroglucoerucin	C₁₂H₂₁NO₉S₃	C₆H₉NS₂	C₆H₉NS	59
84	4-(Methylsulfanyl)butyl GSL	Glucoerucin	C₁₂H₂₃NO₉S₃	C₆H₁₁NS₂	C₆H₁₁NS	60
85	10-(Methylsulfanyl)decyl GSL		C₁₈H₃₅NO₉S₃	C₁₂H₂₃NS₂	C₁₂H₂₃NS	6
86	7-(Methylsulfanyl)heptyl GSL	Glucoarabishirsutain	C₁₅H₂₉NO₉S₃	C₉H₁₇NS₂	C₉H₁₇NS	37
87	6-(Methylsulfanyl)hexyl GSL	Glucolesquerellin	C₁₄H₂₇NO₉S₃	C₈H₁₅NS₂	C₈H₁₅NS	6
88	9-(Methylsulfanyl)nonyl GSL		C₁₇H₃₃NO₉S₃	C₁₁H₂₁NS₂	C₁₁H₂₁NS	61
89	7-Methylsulfanyl-3-oxoheptyl GSL		C₁₅H₂₇NO₁₀S₃	C₉H₁₅NOS₂	C₉H₁₅NOS	18
90	6-Methylsulfanyl-3-oxohexyl		C₁₄H₂₅NO₁₀S₃	C₈H₁₃NOS₂	C₈H₁₃NOS	18
91	8-(Methylsulfanyl)octyl GSL	Glucoarabishirsuin	C₁₆H₃₁NO₉S₃	C₁₀H₁₉NS₂	C₁₀H₁₉NS	37
92	8-(Methylsulfanyl)-3-oxooctyl GSL		C₁₆H₂₉NO₁₀S₃	C₁₀H₁₇NOS₂	C₁₀H₁₇NOS	37
93	5-(Methylsulfanyl)pentyl GSL	Glucoberteroin	C₁₃H₂₅NO₉S₃	C₇H₁₃NS₂	C₇H₁₃NS	62
94	3-(Methylsulfanyl)propyl GSL	Glucoibervirin	C₁₁H₂₁NO₉S₃	C₅H₉NS₂	C₅H₉NS	63
95	4-Oxoheptyl GSL	Glucocapangulin	C₁₄H₂₅NO₁₀S₂	C₈H₁₃NOS	C₈H₁₃NO	64
96	5-Oxoheptyl GSL	Gluconorcappasalin	C₁₄H₂₅NO₁₀S₂	C₈H₁₃NOS	C₈H₁₃NO	65
97	5-Oxooctyl GSL	Glucocappasalin	C₁₅H₂₇NO₁₀S₂	C₉H₁₅NOS	C₉H₁₅NO	66
98	4-Oxopentyl GSL		C₁₂H₂₁NO₁₀S₂	C₆H₉NOS	C₆H₉NO	18
99	Pent-1-enyl GSL		C₁₂H₂₁NO₉S₂	C₆H₉NS	C₆H₉N	18
100	Pent-4-enyl GSL	Glucobrassicanapin	C₁₂H₂₁NO₉S₂	C₆H₉NS	C₆H₉N	25
101	n-Pentyl GSL		C₁₂H₂₃NO₉S₂	C₆H₁₁NS	C₆H₁₁N	45
102	Phenyl GSL		C₁₃H₁₇NO₉S₂	C₇H₅NS	C₇H₅N	17
103	4-Phenylbutyl GSL		C₁₇H₂₅NO₉S₂	C₁₁H₁₃NS	C₁₁H₁₃N	41
104	2-Phenylethyl GSL	Gluconasturtiin	C₁₅H₂₁NO₉S₂	C₉H₉NS	C₉H₉N	67
105	3-Phenylpropyl GSL		C₁₆H₂₃NO₉S₂	C₁₀H₁₁NS	C₁₀H₁₁N	41
106	Prop-2-enyl GSL	Sinigrin	C₁₀H₁₇NO₉S₂	C₄H₅NS	C₄H₅N	68
107	n-Propyl GSL		C₁₀H₁₉NO₉S₂	C₄H₇NS	C₄H₇N	18
108	2-(α-L-Rhamnopyranosyloxy)benzyl GSL		C₂₀H₂₉NO₁₄S₂	C₁₄H₁₇NO₅S	C₁₄H₁₇NO₅	69
109	4-(α-L-Rhamnopyranosyloxy)benzyl GSL	Glucomoringin	C₂₀H₂₉NO₁₄S₂	C₁₄H₁₇NO₅S	C₁₄H₁₇NO₅	70
110	(RS, 3E)-6′-Sinapoyl-4-(methylsulfinyl)but-3-enyl GSL	6′-Sinapoylglucoraphenin	C₂₃H₃₁NO₁₃S₃	C₁₇H₁₉NO₄S₂	C₁₇H₁₉NO₄S	71
111	1-Sulfoindol-3-ylmethyl GSL	N-sulfoglucobrassicin	C₁₆H₂₀N₂O₁₂S₃	C₁₀H₈N₂O₃S₂	C₁₀H₈N₂O₃S	72
112	4,5,6,7-Tetrahydroxydecyl GSL		C₁₇H₃₃NO₁₃S₂	C₁₁H₂₁NO₄S	C₁₁H₂₁NO₄	73
113	3,4,5-Trimethoxybenzyl GSL		C₁₇H₂₅NO₁₂S₂	C₁₁H₁₃NO₃S	C₁₁H₁₃NO₃	74
114	5-(Benzoyloxy)pentyl GSL		C₁₉H₂₇NO₁₁S₂	C₁₃H₁₅NO₂S	C₁₃H₁₅NO₂	5
115	6-(Benzoyloxy)hexyl GSL		C₂₀H₂₉NO₁₁S₂	C₁₄H₁₇NO₂S	C₁₄H₁₇NO₂	5
116	(R)-2-hydroxybut-3-enyl GSL	Glucoisatisin	C₂₁H₂₅N₂O₁₂S₂	C₁₅H₁₃N₂O₃S	C₁₅H₁₃N₂O₃	75
117	((R)-3′-Hydroxyglucoisatisin)		C₂₁H₂₅N₂O₁₃S₂	C₁₅H₁₃N₂O₄S	C₁₅H₁₃N₂O₄	75
118	(2S)-2-Benzoyloxybut-3-enyl GSL	2-O-Benzoylepiprogoitrin	C₁₈H₂₃NO₁₁S₂	C₁₂H₁₁NO₂S	C₁₂H₁₁NO₂	76
119	3-Sinapoyloxypropyl GSL		C₂₄H₃₁NO₁₄S₂	C₁₈H₁₉NO₅S	C₁₈H₁₉NO₅	77
120	6′-Benzoyl-4-benzoyloxybutyl GSL		C₂₅H₂₉NO₁₂S₂	C₁₉H₁₇NO₃S	C₁₉H₁₇NO₃	76
121	6′-Benzoyl-4-(methylsulfinyl)butyl GSL	6′-Benzoylglucoraphanin	C₁₉H₂₈NO₁₁S₃	C₁₃H₁₆NO₂S₂	C₁₃H₁₆NO₂S	76
122	6′-Benzoyl-4-(methylsulfanyl)butyl GSL	6′-Benzoylglucoerucin	C₁₉H₂₈NO₁₀S₃	C₁₃H₁₆NOS₂	C₁₃H₁₆NOS	76
123	6′-Isoferuloyl-2-phenylethyl GSL	6′-Isoferuloylgluconasturtiin	C₂₅H₂₉NO₁₂S₂	C₁₉H₁₇NO₃S	C₁₉H₁₇NO₃	78
124	6′-Isoferuloylindol-3-ylmethyl GSL	6′-Isoferuloylglucobrassicin	C₂₆H₂₈N₂O₁₂S₃	C₂₀H₁₆N₂O₃S₂	C₂₀H₁₆N₂O₃S	78
125	6′-Isoferuloyl-(2S)-2-hydroxy-2-phenylethyl GSL	6′-Isoferuloylglucobarbarin	C₂₅H₂₉NO₁₃S₂	C₁₉H₁₇NO₄S	C₁₉H₁₇NO₄	78
126	6′-Isoferuloyl-(R)-2-hydroxy-2-(4-hydroxyphenyl)ethyl GSL		C₂₅H₂₉NO₁₄S₂	C₁₉H₁₇NO₅S	C₁₉H₁₇NO₅	78
127	4-Mercaptobutyl GSL		C₁₁H₂₁NO₉S₃	C₅H₉NS₂	C₅H₉NS	79
128	Dimeric 4-mercaptobutyl GSL		C₂₂H₄₀N₂O₁₈S₆	C₁₆H₂₈N₂O₉S₅	C₁₆H₂₈N₂O₉S₄	80
129	4-(β-D-Glucopyranosyldisulfanyl)butyl GSL	Diglucothiobeinin	C₁₇H₃₁NO₁₄S₄	C₁₁H₁₉NO₅S₃	C₁₁H₁₉NO₅S₂	81
130	(R)-4-(Cystein-S-yl)butyl GSL	Glucorucolamine	C₁₄H₂₅N₂O₁₁S₃	C₈H₁₃N₂O₂S₂	C₈H₁₃N₂O₂S	82
131	2-Methylsulfinylethyl GSL		C₁₀H₁₉NO₁₀S₃	C₄H₇NOS₂	C₄H₇NOS	76
132	1,4-Dimethoxyindol-3-ylmethyl GSL	1,4-Dimethoxyglucobrassicin	C₁₈H₂₄N₂O₁₁S₂	C₁₂H₁₂N₂O₂S	C₁₂H₁₂N₂O₂	83
133	(2S)-2-Hydroxy-2-(4-hydroxyphenyl)ethyl GSL	p-Hydroxyglucobarbarin	C₁₅H₂₁NO₁₁S₂	C₉H₉NO₂S	C₉H₉NO₂	84
134	2-(4-Hydroxyphenyl)ethyl GSL	homosinalbin	C₁₅H₂₁NO₁₀S₂	C₉H₉NOS	C₉H₉NO	85
135	3-(Hydroxymethyl)pentyl GSL		C₁₃H₂₅NO₁₀S₂	C₇H₁₃NOS	C₇H₁₃NO	86
136	(2R)-2-Hydroxy-2-(3-hydroxyphenyl)ethyl GSL	m-Hydroxyepiglucobarbarin	C₁₅H₂₁NO₁₁S₂	C₉H₉NO₂S	C₉H₉NO₂	16
137	2-(4-Methoxyphenyl)ethyl GSL		C₁₆H₂₃NO₁₀S₂	C₁₀H₁₁NOS	C₁₀H₁₁NO	85
138	3-(Methylseleno)propyl GSL	Glucoselenoiberverin/Glucoselenoibervirin	C₁₁H₂₁NO₉S₂Se	C₅H₉NSSe	C₅H₉NSe	87
139	4-(Methylseleno)butyl GSL	Glucoselenoerucin	C₁₂H₂₃NO₉S₂Se	C₆H₁₁NSSe	C₆H₁₁NSe	87
140	5-(Methylseleno)pentyl GSL	Glucoselenoberteroin	C₁₃H₂₅NO₉S₂Se	C₇H₁₃NSSe	C₇H₁₃NSe	87
141	4-Methoxyindol-3-yl GSL	Glucobrassicin A	C₁₆H₂₀N₂O₁₀S₂	C₁₀H₈N₂OS	C₁₀H₈N₂O	88
142	2-(3-Hydroxyphenyl)ethyl GSL		C₁₅H₂₁NO₁₀S₂	C₉H₉NOS	C₉H₉NO	89
143	2-Hydroxy-3-methylpentyl GSL		C₁₃H₂₅NO₁₀S₂	C₇H₁₃NOS	C₇H₁₃NO	90
144	4-Hydroxy-3-methoxybenzyl GSL	3-Methoxysinalbin	C₁₅H₂₁NO₁₁S₂	C₉H₉NO₂S	C₉H₉NO₂	91
145	4-Hydroxy-3,5-dimethoxybenzyl GSL	3,5-dimethoxysinalbin	C₁₆H₂₃NO₁₂S₂	C₁₀H₁₁NO₃S	C₁₀H₁₁NO₃	91
146	3-Hydroxy-4-methoxybenzyl GSL	Glucobretschneiderin	C₁₅H₂₁NO₁₁S₂	C₉H₉NO₂S	C₉H₉NO₂	92
147	1-Hydroxyindol-3-ylmethyl GSL	N-hydroxyglucobrassicin	C₁₆H₂₀N₂O₁₀S₂	C₁₀H₈N₂OS	C₁₀H₈N₂O	93
148	3-Carboxypropyl GSL		C₁₁H₁₉NO₁₀S₂	C₅H₇NOS	C₅H₇NO	94
149	5-Phenylpentyl GSL	Glucoarmoracin	C₁₈H₂₇NO₉S₃	C₁₂H₁₅NS₂	C₁₂H₁₅NS	95
References
1	A. Kjær, S.E. Hansen, The absolute configuration of optically active 2-butylamine and 2-butyl isothiocyanate, Acta Chem. Scand. 11 (1957) 898–899.
2	H. Schraudolf, R. Bäuerle, 1 N-acetyl-3-indolylmethylglucosinolate in seedlings of Tovaria pendula Ruiz et Pav., Z. Naturforschung 41c (1986) 526–528.
3	A. Kjær, O. Malver, B. El-Menshawi, J. Reisch, Isothiocyanates in myrosinase-treated seed extracts of Moringa peregrina, Phytochemistry 18 (1979) 1485–1487.
4	O. Olsen, K.W. Rasmussen, H. Sørensen, Glucosinolates in Sesamoides canescens and S. pygmaea: identification of 2-(α-L-arabinopyranosyloxy)-2-phenylethylglucosinolate, Phytochemistry 20 (1981) 1857–1861.
5	L.R. Hogge, D.W. Reed, E.W. Underhill, G.W. Haughn, HPLC separation of glucosinolates from leaves and seeds of Arabidopsis thaliana and their identification using thermospray liquid chromatography/mass spectrometry, J. Chromatogr. Sci. 26 (1988) 551–556.
6	M.E. Daxenbichler, G.F. Spencer, D.G. Carlson, G.B. Rose, A.M. Brinker, R.G. Powell, Glucosinolate composition of seeds from 297 species of wild plants, Phytochemistry 30 (1991) 2623–2638.
7	A. Kjær, B.W. Christensen, Isothiocyanates. XLI. Glucobenzsisaustricin, a new glucoside present in seeds of Sisymbrium austriacum Jacq., Acta Chem. Scand. 16 (1962) 83–86.
8	A. Kjær, B.W. Christensen, Isothiocyanates. XXXIX. Glucobenzosisymbrin, a new glucoside present in seeds of Sisymbrium austriacum Jacq., Acta Chem. Scand. 15 (1961) 1477–1484.
9	A. Kjær, R. Gmelin, Isothiocyanates. XXII. 3-Benzoyloxypropyl isothiocyanate, present as a glucoside (glucomalcolmiin) in seeds of Malcolmia maritima (L.) R. Br., Acta Chem. Scand. 10 (1956) 1193–1195.
10	J. Gadamer, Das ätherische oel von Tropaeolum majus, Arch. Pharm. 237 (1899) 111–120.
11	M.G. Ettlinger, J.E. Hodgkins, The mustard oil of rape seed, allylcarbinyl isothiocyanate, and synthetic isomers, J. Am. Chem. Soc. 77 (1955) 1831–1836.
12	A. Kjær, A. Schuster, Glucosinolates in Capparis flexuosa of Jamaican origin, Phytochemistry 10 (1971) 3155–3160.
13	R. Danielak, B. Borkowski, New thioglucosides from seeds of dame's violet (Hesperis matronalis L.), Diss. Pharm. Pharmacol. 22 (1970) 143–148.
14	M.G. Ettlinger, A. Kjær, C.P. Thompson, M. Wagnières, Veratryl isothiocyanate, a new mustard oil, from Heliophila longifolia DC. (Cruciferae), Acta Chem. Scand. 20 (1966) 1778–1782.
15	A. Kjær, I. Larsen, Isothiocyanates. IX. The occurrence of ethyl isothiocyanate in nature, Acta Chem. Scand. 8 (1954) 699–701.
16	N. Agerbirk, C.E. Olsen, Glucosinolate structures in evolution, Phytochemistry 77 (2012) 16–45.
17	M. Kojima, M. Uchida, Y. Akahori, Studies on the volatile components of Wasabia japonica, Brassica juncea, and Cochlearia armoracia by gas chromatography-mass spectrometry. I. Determination of low mass volatile components, Yakugaku Zasshi: J. Pharm. Soc. Japan 93 (1973) 453–459.
18	J.W. Fahey, A.T. Zalcmann, P. Talalay, The chemical diversity and distribution of glucosinolates and isothiocyanates among plants, Phytochemistry 56 (2001) 5–51.
19	P. Friis, A. Kjær, Glucolepigramin, a new thioglucoside, present in Lepidium graminifolium L., Acta Chem. Scand. 17 (1963) 1515–1520.
20	J. Gadamer, Über das Sinalbin, Ber. Dtsch. Chem. Ges. 30 (1897) 2327–2328.
21	M.E. Daxenbichler, C.H. VanEtten, I.A. Wolff, A new thioglucoside, (R)-2-hydroxy-3-butenylglucosinolate from Crambe abyssinica seed, Biochemistry 4 (1965) 318–323.
22	Z. Hu, J.A. Lewis, A.B. Hanley, G.R. Fenwick, 2-Hydroxyethyl glucosinolate from Capparis masaikai of Chinese origin, Phytochemistry 28 (1989) 1252–1254.
23	R.J.W. Truscott, D.G. Burke, I.R. Minchinton, The characterisation of a novel hydroxindole glucosinolate, Biochem. Biophys. Res. Commun. 107 (1982) 1258–1264.
24	A. Kjær, H. Thomsen, Isothiocyanates XLII. Glucocleomin, a new natural glucoside, furnishing (-)-5-ethyl-5-methyl-2-oxazolidinethione on enzymic hydrolysis, Acta Chem. Scand. 16 (1962) 591–598.
25	A. Kjær, R.B. Jensen, Isothiocyanates. XX. 4-Pentenyl isothiocyanate, a new mustard oil occurring as a glucoside (Glucobrassicanapin) in nature, Acta Chem. Scand. 10 (1956) 1365–1371.
26	A. Kjær, A. Schuster, ω-Methylthioalkylglucosinolates and some oxidized congeners in seeds of Erysimum rhaeticum, Phytochemistry 12 (1973) 929–933.
27	A. Kjær, A. Schuster, Glucosinolates in Erysimum hieracifolium L.; three new, naturally occurring glucosinolates, Acta Chem. Scand. 24 (1970) 1631–1638.
28	B.A. Tapper, D.B. MacGibbon, Isolation of (−)-5-allyl-2-thiooxazolidone from Brassica napus L., Phytochemistry 6 (1967) 749–753.
29	R. Gmelin, A. Kjær, A. Schuster, Glucosinolates in seeds of Sibara virginica (L.) Rollins: two new glucosinolates, Acta Chem. Scand. 24 (1970) 3031–3037.
30	M.E. Daxenbichler, G.F. Spencer, W.P. Schroeder, 3-Hydroxypropylglucosinolate, a new glucosinolate in seeds of Erysimum hieracifolium and Malcolmia maritima, Phytochemistry 19 (1980) 813–815.
31	R. Gmelin, A.I. Virtanen, Glucobrassicin, der Precursor von SCN-, 3-Indolylacetonitril und Ascorbigen in Brassica oleracea Species, Ann. Acad. Scient. Fennicae, Ser. A, II. Chem. 107 (1961) 1–25.
32	M.G. Ettlinger, A.J. Lundeen, The mustard oil of Limnanthes douglasii seed, m-methoxybenzyl isothiocyanate, J. Am. Chem. Soc. 78 (1956) 1952–1954.
33	A. Kjær, R. Gmelin, R.B. Jensen, Isothiocyanates. XV. p-Methoxybenzyl isothiocyanate, a new natural mustard oil occurring as glucoside (glucoaubrietin) in Aubrietia species, Acta Chem. Scand. 10 (1956) 26–31.
34	R. Gmelin, A.I. Virtanen, Neoglucobrassicin, ein zweiter SCN--Precursor vom Indoltyp in Brassica-Arten, Acta Chem. Scand. 16 (1962) 1378–1384.
35	R.J.W. Truscott, I.R. Minchinton, D.G. Burke, J.P. Sang, A novel methoxyindole glucosinolate, Biochem. Biophys. Res. Commun. 107 (1982) 1368–1375.
36	S. El-Migirab, Y. Berger, J. Jadot, Isothiocyanates, thiourées et thiocarbamates isolés de Pentadiplandra brazzeana, Phytochemistry 16 (1977) 1719–1721.
37	A. Kjær, A. Schuster, Glucosinolates in seeds of Arabis hirsuta (L.) Scop.: some new, naturally derived isothiocyanates, Acta Chem. Scand. 26 (1972) 8–14.
38	A. Kjær, R. Gmelin, I. Larsen, Isothiocyanates. XIII. Methyl Isothiocyanate, a new naturally occurring mustard oil, present as glucoside (glucocapparin) in Capparidaceae, Acta Chem. Scand. 9 (1955) 857–858.
39	A. Kjær, W. Wagnières, 3-Methyl-3-butenylglucosinolate, a new isothiocyanate-producing thioglucoside, Acta Chem. Scand. 19 (1965) 1989–1991.
40	A. Kjær, P. Friis, Isothiocyanates XLIII. Isothiocyanates from Putranjiva roxburghii Wall. including (S)-2-methylbutyl isothiocyanate, a new mustard oil of natural derivation, Acta Chem. Scand. 16 (1962) 936–946.
41	K. Grob Jr., P. Matile, Capillary GC of glucosinolate-derived horseradish constituents, Phytochemistry 19 (1980) 1789–1793.
42	S.V. Puntambekar, Mustard oils and mustard oil glucosides occurring in the seed kernels of Putranjiva roxburghii Wall., Proc. Indian Acad. Sci. Sect. A 32 (1950) 114–122.
43	A. Kjær, B.W. Christensen, Isothiocyanates. XXXVI. (+)-4-Methyl-2-oxazolidinethione, the enzymic hydrolysis product of a glucoside (glucosisymbrin) in seeds of Sisymbrium austriacum Jacq., Acta Chem. Scand. 13 (1959) 1575–1584.
44	N. Agerbirk, S.I. Warwick, P.R. Hansen, C.E. Olsen, Sinapis phylogeny and evolution of glucosinolates and specific nitrile degrading enzymes, Phytochemistry 69 (2008) 2937–2949.
45	A. Kjær, J. Øgaard Madsen, Y. Maeda, Y. Ozawa, Y. Uda, Volatiles in distillates of fresh radish of Japanese and Kenyan origin, Agric. Biol. Chem. 42 (1978) 1715–1721.
46	J. Gadamer, Über das ätherische Oel von Cochlearia officinalis, Arch. Pharm. 237 (1899) 92–105.
47	E.W. Underhill, D.F. Kirkland, A new thioglucoside, 2-methylpropylglucosinolate, Phytochemistry 11 (1972) 2085–2088.
48	H. Schmid, P. Karrer, Über Inhaltsstoffe des Rettichs I. Über Sulforaphen, ein Senföl aus Rettichsamen (Raphanus sativus L. var. alba), Helv. Chim. Acta 31 (1948) 1017–1028.
49	Ž. Procházka, Isolation of sulphoraphane from hoary cress (Lepidium draba L.), Collect. Czechoslov. Chem. Commun. 24 (1959) 2429.
50	A. Kjær, R. Gmelin, R.B. Jensen, Isothiocyanates. XXI. (-)-10-Methylsulphinyldecyl isothiocyanate, a new mustard oil present as a glucoside (glucocamelinin) in Camelina species, Acta Chem. Scand. 10 (1956) 1614–1619.
51	B.W. Christensen, A. Kjær, A mustard oil of Hesperis matronalis seed, 6-methylsulphinylhexyl isothiocyanate, Acta Chem. Scand. 17 (1963) 846–847.
52	A. Kjær, R. Gmelin, Isothiocyanates. XXIII. L(-)-9-Methylsulphinylnonyl isothiocyanate, a new mustard oil present as a glucoside (glucoarabin) in Arabis species, Acta Chem. Scand. 10 (1956) 1358–1359.
53	A. Kjær, B. Christensen, Isothiocyanates. XXX. Glucohirsutin, a new naturally occurring glucoside furnishing (-)-8-methylsulphinyloctyl isothiocyanate on enzymic hydrolysis, Acta Chem. Scand. 12 (1958) 833–838.
54	O.E. Schultz, R. Gmelin, Das Senfölglukosid “Glukoiberin” und der Bitterstoff “Ibamarin” von Iberis amara L. (Schleifenblume). IX. Mitteilung über Senfölglukosid, Arch. Pharm. Ber. Dtsch. Pharm. Ges. 287 (1954) 404–411.
55	A. Kjær, A. Schuster, Glucosinolates in seeds of Neslia paniculata, Phytochemistry 11 (1972) 3045–3048.
56	W. Schneider, H. Kaufmann, Untersuchungen über Senföle. II. Erysolin, ein Sulfonsenföl aus Erysimum perowskianum, Justus Liebigs Ann. Chem. 392 (1912) 1–15.
57	J.E. Rodman, F.S. Chew, Phytochemical correlates of herbivory in a community of native and naturalized Cruciferae, Biochem. Syst. Ecol. 8 (1980) 43–50.
58	W. Schneider, Über Cheirolin, das Senföl des Goldlacksamens. Sein Abbau und Aufbau, Justus Liebigs Ann. Chem. 375 (1910) 207–254.
59	P. Friis, A. Kjær, 4-Methylthio-3-butenyl isothiocyanate, the pungent principle of radish root, Acta Chem. Scand. 20 (1966) 698–705.
60	A. Kjær, R. Gmelin, Isothiocyanates XI. 4-Methylthiobutyl isothiocyanate, a new naturally occurring mustard oil, Acta Chem. Scand. 9 (1955) 542–544.
61	X. Hasapis, A.J. MacLeod, M. Moreau, Glucosinolates of nine cruciferae and two Capparaceae species, Phytochemistry 20 (1981) 2355–2358.
62	A. Kjær, I. Larsen, R. Gmelin, Isothiocyanates. XIV. 5-Methylthiopentyl isothiocyanate, a new mustard oil present in nature as a glucoside (glucoberteroin), Acta Chem. Scand. 9 (1955) 1311–1316.
63	A. Kjær, R. Gmelin, I. Larsen, Isothiocyanates. XII. 3-Methylthiopropyl isothiocyanate (ibervirin), a new naturally occurring mustard oil, Acta Chem. Scand. 9 (1955) 1143–1147.
64	A. Kjær, H. Thomsen, S.E. Hansen, Isothiocyanates XXXVIII. Glucocapangulin, a novel isothiocyanate-producing glucoside, Acta Chem. Scand. 14 (1960) 1226–1227.
65	A. Kjær, H. Thomsen, Gluconorcappasalin, a thioglucoside producing 5-oxoheptyl isothiocyanate on enzymic hydrolysis, Acta Chem. Scand. 17 (1963) 561–562.
66	A. Kjær, H. Thomsen, Isothiocyanates. XLVI. Glucocappasalin, a new naturally occurring thioglucoside, Acta Chem. Scand. 16 (1962) 2065–2066.
67	J. Gadamer, Über die ätherischen Oele und Glucoside einiger Kressenarten, Ber. Dtsch. Chem. Ges. 32 (1899) 2335–2341.
68	J. Gadamer, Über das Sinigrin, Ber. Dtsch. Chem. Ges. 30 (1897) 2322–2327.
69	O. Olsen, H. Sørensen, Isolation of glucosinolates and the identification of o-(α-L-rhamnopyranosyloxy)benzylglucosinolate from Reseda odorata, Phytochemistry 18 (1979) 1547–1552.
70	B.L. Badgett, Part One: the Mustard Oil Glucoside from Moringa oleifera Seed. Part Two: Ascorbic Acid Analogues with Deoxy Side Chains, Ph.D. thesis, Rice University, Houston, Texas, 1964.
71	M. Linscheid, D. Wendisch, D. Strack, The structures of sinapic acid esters and their metabolism in cotyledons of Raphanus sativus, Z. Naturforschung 35c (1980) 907–914.
72	M.C. Elliott, B.B. Stowe, A novel sulphonated natural indole, Phytochemistry 9 (1970) 1629–1632.
73	K.N. Gaind, K.S. Gandhi, T.R. Junega, A. Kjær, B. Juhl Nielsen, 4,5,6,7-Tetrahydroxydecyl isothiocyanate derived from a glucosinolate in Capparis grandis, Phytochemistry 14 (1975) 1415–1418.
74	A. Kjær, M. Wagnières, 3,4,5-Trimethoxybenzylglucosinolate: a constituent of Lepidium sordidum, Phytochemistry 10 (1971) 2195–2198.
75	A. Fréchard, N. Fabre, C. Péan, S. Montaut, M.-T. Fauvel, P. Rollin, I. Fourasté, Novel indole-type glucosinolates from woad (Isatis tinctoria L.), Tetrahedron Lett. 42 (2001) 9015–9017.
76	M. Reichelt, P.D. Brown, B. Schneider, N.J. Oldham, E. Stauber, J. Tokuhisa, D.J. Kliebenstein, T. Mitchell-Olds, J. Gershenzon, Benzoic acid glucosinolate esters and other glucosinolates from Arabidopsis thaliana, Phytochemistry 59 (2002) 663–671.
77	D.J. Kliebenstein, J.C. D'Auria, A.S. Behere, J.H. Kim, K.L. Gunderson, J.N. Breen, G. Lee, J. Gershenzon, R.L. Last, G. Jander, Characterization of seed-specific benzoyloxyglucosinolate mutations in Arabidopsis thaliana, Plant J. 51 (2007) 1062–1076.
78	N. Agerbirk, C.E. Olsen, Isoferuloyl derivatives of five seed glucosinolates in the crucifer genus Barbarea, Phytochemistry 72 (2011) 610–623.
79	R.N. Bennett, F.A. Mellon, N.P. Botting, J. Eagles, E.A.S. Rosa, G. Williamson, Identification of the major glucosinolate (4-mercaptobutyl glucosinolate) in leaves of Eruca sativa L. (salad rocket), Phytochemistry 61 (2002) 25–30.
80	M.S. Cerny, E. Taube, R. Battaglia, Identification of bis(4-isothiocyanatobutyl) disulfide and its precursor from rocket salad (Eruca sativa), J. Agric. Food Chem. 44 (1996) 3835–3839.
81	S.-J. Kim, S. Jin, G. Ishii, Isolation and structural elucidation of 4-(β-D-glucopyranosyldisulfanyl)butyl glucosinolate from leaves of rocket salad (Eruca sativa L.) and its antioxidative activity, Biosci. Biotechnol. Biochem. 68 (2004) 2444–2450.
82	S.-J. Kim, C. Kawaharada, S. Jin, M. Hashimoto, G. Ishii, H. Yamauchi, Structural elucidation of 4-(cystein-S-yl)butyl glucosinolate from the leaves of Eruca sativa, Biosci. Biotechnol. Biochem. 71 (2007) 114–121.
83	N. Agerbirk, B.L. Petersen, C.E. Olsen, B.A. Halkier, J.K. Nielsen, 1,4-Dimethoxyglucobrassicin in Barbarea and 4-hydroxyglucobrassicin in Arabidopsis and Brassica, J. Agric. Food Chem. 49 (2001) 1502–1507.
84	N. Agerbirk, C.E. Olsen, J.K. Nielsen, Seasonal variation in leaf glucosinolates and insect resistance in two types of Barbarea vulgaris ssp. arcuata, Phytochemistry 58 (2001) 91–100.
85	R.N. Bennett, F.A. Mellon, P.A. Kroon, Screening crucifer seeds as sources of specific intact glucosinolates using ion-pair high-performance liquid chromatography negative ion electrospray mass spectrometry, J. Agric. Food Chem. 52 (2004) 428–438.
86	N. Agerbirk, C.E. Olsen, F.S. Chew, M. Ørgaard, Variable glucosinolate profiles of Cardamine pratensis (Brassicaceae) with equal chromosome numbers, J. Agric. Food Chem. 58 (2010) 4693–4700.
87	A.J. Matich, M.J. McKenzie, R.E. Lill, D.A. Brummell, T.K. McGhie, R.K.-Y. Chen, D.D. Rowan, Selenoglucosinolates and their metabolites produced in Brassica spp. fertilized with sodium selenate, Phytochemistry 75 (2012) 140–152.
88	M.S.C. Pedras, Q.-A. Zheng, R.S. Gadagi, The first naturally occurring aromatic isothiocyanates, rapalexin A and B, are cruciferous phytoalexins, Chem. Commun. (2007) 368–370.
89	N. Agerbirk, C.E. Olsen, C. Heimes, S. Christensen, S. Bak, T.P. Hauser, Multiple hydroxyphenethyl glucosinolate isomers and their tandem mass spectrometric distinction in a geographically structured polymorphism in the crucifer Barbarea vulgaris, Phytochemistry 115 (2015) 130–142.
90	C.E. Olsen, X.-C. Huang, C.I.C. Hansen, D. Cipollini, M. Ørgaard, A. Matthes, F. Geu-Flores, M.A. Koch, N. Agerbirk, Glucosinolate diversity within a phylogenetic framework of the tribe Cardamineae (Brassicaceae) unraveled with HPLC-MS/MS and NMR-based analytical distinction of 70 desulfoglucosinolates, Phytochemistry 132 (2016) 33–56.
91	E. Pagnotta, N. Agerbirk, C.E. Olsen, L. Ugolini, S. Cinti, L. Lazzeri, Hydroxyl and methoxyl derivatives of benzylglucosinolate in Lepidium densiflorum with hydrolysis to isothiocyanates and non-isothiocyanate products: substitution governs product type and mass spectral fragmentation, J. Agric. Food Chem. 65 (2017) 3167–3178.
92	S. Montaut, W.-D. Zhang, J.-M. Nuzillard, G.R. De Nicola, P. Rollin, Glucosinolate diversity in Bretschneidera sinensis of Chinese origin, J. Nat. Prod. 78 (2015) 2001–2006.
93	M. Pfalz, M. Mukhaimar, F. Perreau, J. Kirk, C.I.C. Hansen, C.E. Olsen, N. Agerbirk, J. Kroymann, Methyl transfer in glucosinolate biosynthesis mediated by indole glucosinolate O-methyltransferase 5, Plant Physiol. 172 (2016) 2190–2203.
94	N. Radulović, M. Dekić, Z. Stojanović-Radić, A new antimicrobial glucosinolate autolysis product, 4-isothiocyanatobutanoic acid, from the diffuse wallflower (Erysimum diffusum): methyl 4-isothiocyanatobutanoate, a long unrecognized artifact of the isolation procedure? Food Chem. 129 (2011) 125–130.
95	M.S. Dekić, N.S. Radulović, N.M. Stojanović, P.J. Randjelović, Z.Z. Stojanović-Radić, S. Najman, S. Stojanović, Spasmolytic, antimicrobial and cytotoxic activities of 5-phenylpentyl isothiocyanate, a new glucosinolate autolysis product from horseradish (Armoracia rusticana P. Gaertn., B. Mey. & Scherb., Brassicaceae), Food Chem. 232 (2017) 329–339.
