# Supplementary material for: An Integrated Approach for the Comprehensive Characterization of Metabolites in Broccoli (Brassica oleracea var. Italica) by Liquid Chromatography High-Resolution Tandem Mass Spectrometry
Source: Plants (Basel). 2025 Oct 20;14(20):3223. doi: 10.3390/plants14203223 (PMC12567488; doi:10.3390/plants14203223)
Supplement: Supplementary file 1 [file plants-14-03223-s001.zip › Table S3 Possible metabolites in plants.xlsx]

## Sheet: Sheet1
No.	Metabolite name	Molecular formula	CAS No.	Classification
1	4-Hydroxy-3-methoxycinnamaldehyde	C₁₀H₁₀O₃	458-36-6	Phenylpropanoids
2	N-6-(delta-2-Isopentenyl)adenosinehemihydrate	C₁₅H₂₁N₅O₄	7724-76-7	Other
3	(-)-Shikimic acid	C₇H₁₀O₅	138-59-0	Organic acids
4	(R)-(-)-Phenylephrine hydrochloride	C₉H₁₃NO₂	59-42-7	Benzenoids
5	1,1-Dimethylbiguanide hydrochloride	C₄H₁₁N₅	657-24-9	Organic acids
6	1-Aminocyclopropane-1-carboxylic acid	C₄H₇NO₂	22059-21-8	Organic acids
7	Serotonin hydrochloride	C₁₀H₁₂N₂O	50-67-9	Nitrogen containing secondary metabolites
8	5-Methylcytosine hydrochloride	C₅H₇N₃O	554-01-8	Other
9	6-(gamma,gamma-Dimethylallylamino)purine	C₁₀H₁₃N₅	2365-40-4	Other
10	Adenosine	C₁₀H₁₃N₅O₄	58-61-7	Other
11	Anthranilic acid	C₇H₇NO₂	118-92-3	Benzenoids
12	Caffeine,Anhydrous	C₈H₁₀N₄O₂		Nitrogen containing secondary metabolites
13	cis-Aconitic acid	C₆H₆O₆	585-84-2	Organic acids
14	Glycine	C₂H₅NO₂	56-40-6	Organic acids
15	L-Histidine	C₆H₉N₃O₂	71-00-1	Organic acids
16	L-Methionine	C₅H₁₁NO₂S	63-68-3	Organic acids
17	L-(-)-Phenylalanine	C₉H₁₁NO₂	63-91-2	Organic acids
18	L-Tryptophane	C₁₁H₁₂N₂O₂	73-22-3	Organic acids
19	Sucrose	C₁₂H₂₂O₁₁	57-50-1	Carbohydrates
20	Uracil	C₄H₄N₂O₂	66-22-8	Other
21	L-Kynurenine	C₁₀H₁₂N₂O₃	2922-83-0	Other
22	3-(2-Aminoethyl)indole Hydrochloride	C₁₀H₁₂N₂	343-94-2	Nitrogen containing secondary metabolites
23	D(+)-Galacturonic acid monohydrate	C₆H₁₀O₇	685-73-4	Carbohydrates
24	2-Hydroxypyridine	C₅H₅NO	142-08-5	Other
25	Mesaconic acid	C₅H₆O₄	498-24-8	Organic acids
26	Methylmalonic acid	C₄H₆O₄	516-05-2	Organic acids
27	Pyridoxamine dihydrochloride	C₈H₁₂N₂O₂	85-87-0	Other
28	3-Methyladenine	C₆H₇N₅	5142-23-4	Other
29	4-Aminobenzoic acid	C₇H₇NO₂	150-13-0	Benzenoids
30	Agmatine sulfate salt	C₅H₁₄N₄	14808-79-8	Other
31	D-Glucosamine-6-phosphate sodium salt	C₆H₁₄NO₈P	3616-42-0	Carbohydrates
32	Harmaline hydrochloride dihydrate	C₁₃H₁₄N₂O	304-21-2	Nitrogen containing secondary metabolites
33	L-Carnosine	C₉H₁₄N₄O₃	305-84-0	Organic acids
34	Leupeptin hemisulfate salt	C₂₀H₃₈N₆O₄	55123-66-5	Organic acids
35	Pterine	C₆H₅N₅O	2236-60-4	Other
36	2-Aminoethylphosphonic acid	C₂H₈NO₃P	2041-14-7	Other
37	2'-Deoxyadenosine monohydrate	C₁₀H₁₃N₅O₃	958-09-8	Other
38	2'-Deoxycytidine	C₉H₁₃N₃O₄	951-77-9	Other
39	2'-Deoxyguanosine monohydrate	C₁₀H₁₃N₅O₄	961-07-9	Other
40	2'-Deoxyinosine	C₁₀H₁₂N₄O₄	890-38-0	Other
41	3,4-Dihydroxy-L-phenylalanine	C₉H₁₁NO₄	59-92-7	Organic acids
42	3-Amino-1,2,4-triazole	C₂H₄N₄	61-82-5	Other
43	Adenosine-3',5'-cyclicmonophosphate	C₁₀H₁₂N₅O₆P	60-92-4	Other
44	Adonitol	C₅H₁₂O₅	84709-28-4	Carbohydrates
45	Allantoin	C₄H₆N₄O₃	97-59-6	Other
46	Amantadine hydrochloride	C₁₀H₁₇N	768-94-5	Nitrogen containing secondary metabolites
47	Argininosuccinic acid disodium salt	C₁₀H₁₈N₄O₆	2387-71-5	Organic acids
48	Benzamidine hydrochloride hydrate	C₇H₈N₂	618-39-3	Other
49	Benzocaine	C₉H₁₁NO₂	94-09-7	Organic acids
50	Caffeic acid	C₉H₈O₄	331-39-5	Phenylpropanoids
51	Creatine,anhydrous	C₄H₉N₃O₂	57-00-1	Organic acids
52	Creatinine,anhydrous	C₄H₇N₃O	60-27-5	Organic acids
53	Cystathionine	C₇H₁₄N₂O₄S	535-34-2	Organic acids
54	Cytidine,cell culture tested	C₉H₁₃N₃O₅	65-46-3	Other
55	Cytidine-3',5'-cyclicmonophosphate	C₉H₁₂N₃O₇P		Other
56	Diethanolamine	C₄H₁₁NO₂	111-42-2	Other
57	DL-2,3-Diaminopropionic acid monohydrochloride	C₃H₉ClN₂O₂	54897-59-5	Organic acids
58	DL-beta-Hydroxybutyric acid	C₄H₈O₃	625-71-8	Organic acids
59	D-Ribose-5-phosphate disodium salt hydrate	C₅H₁₁O₈P	93-87-8	Carbohydrates
60	Riboflavin-5'-monophosphate sodium salt hydrate	C₁₇H₂₄N₄NaO₁₀P	6184-17-4	Other
61	Fusaric acid	C₁₀H₁₃NO₂	536-69-6	Organic acids
62	Gibberellin A4	C₁₉H₂₄O₅	468-44-0	Terpenoids
63	Glutathione (oxidized form)	C₂₀H₃₂N₆O₁₂S₂	121-24-4	Organic acids
64	Gly-Gly	C₄H₈N₂O₃	556-50-3	Organic acids
65	Guanine	C₅H₅N₅O	73-40-5	Other
66	Guanosine	C₁₀H₁₃N₅O₅	118-00-3	Other
67	Guanosine-3',5'-cyclic monophosphate	C₁₀H₁₂N₅O₇P	7665-99-8	Other
68	Hypotaurine	C₂H₇NO₂S	300-84-5	Other
69	3-Indoleacetic acid	C₁₀H₉NO₂	87-51-4	Nitrogen containing secondary metabolites
70	Inosine-5'-monophosphate	C₁₀H₁₃N₄O₈P	131-99-7	Other
71	L-Asparagine	C₄H₈N₂O₃	70-47-3	Organic acids
72	L-Aspartic acid	C₄H₇NO₄	56-84-8	Organic acids
73	L-Cystine	C₆H₁₂N₂O₄S₂	56-89-3	Organic acids
74	Leucylleucyltyrosine	C₂₁H₃₃N₃O₅	20368-24-5	Organic acids
75	L-Glutathione (reduced form)	C₁₀H₁₇N₃O₆S	70-18-8	Organic acids
76	L-Histidinol dihydrochloride	C₆H₁₁N₃O	4836-52-6	Organic acids
77	L-Homocarnosine	C₁₀H₁₆N₄O₃	3650-73-5	Organic acids
78	L-Homocystine	C₄H₉NO₂S	6027-13-0	Organic acids
79	Maltotriose	C₁₈H₃₂O₁₆	1109-28-0	Carbohydrates
80	Mecamylamine hydrochloride	C₁₁H₂₁N	60-40-2	Other
81	1-Methylguanidine hydrochloride	C₂H₇N₃	471-29-4	Other
82	3-Ureidopropionic acid	C₄H₈N₂O₃	462-88-4	Other
83	N-Formyl-L-methionine	C₆H₁₁NO₃S	4289-98-9	Organic acids
84	Nicotinic acid mono nucleotide	C₁₁H₁₅NO₉P	321-02-8	Other
85	2-Hydroxycinnamic acid, predominantly trans	C₉H₈O₃	614-60-8	Phenylpropanoids
86	Orotic acid ,anhydrous	C₅H₄N₂O₄	65-86-1	Other
87	Piperacillin sodium salt	C₂₃H₂₇N₅O₇S	61477-96-1	Other
88	4-Nitrophenol	C₆H₅NO₃	100-02-7	Benzenoids
89	3,4-Dihydroxybenzoic acid	C₇H₆O₄	99-50-3	Benzenoids
90	Pyridoxine	C₈H₁₁NO₃	65-23-6	Other
91	Quisqualic acid	C₅H₇N₃O₅	52809-07-1	Organic acids
92	Sebacic acid	C₁₀H₁₈O₄	111-20-6	Organic acids
93	Spermine	C₁₀H₂₆N₄	71-44-3	Nitrogen containing secondary metabolites
94	Succinic acid	C₄H₆O₄	110-15-6	Organic acids
95	Thymidine	C₁₀H₁₄N₂O₅	50-89-5	Other
96	Thymidine-3',5'-cyclic monophosphate	C₁₀H₁₃N₂O₇P		Other
97	Thymine	C₅H₆N₂O₂	65-71-4	Other
98	trans-Zeatin-riboside	C₁₅H₂₁N₅O₅	6025-53-2	Other
99	Tyramine	C₈H₁₁NO	51-67-2	Other
100	Uridine-5'-monophosphate	C₉H₁₃N₂O₉P	58-97-9	Other
101	alpha-Lactose monohydrate	C₁₂H₂₂O₁₁	14641-93-1	Carbohydrates
102	3-Guanidinopropionic acid	C₄H₉N₃O₂	353-09-3	Other
103	beta-Nicotinamide mononucleotide	C₁₁H₁₅N₂O₈P	1094-61-7	Other
104	Sodium phenylpyruvate	C₉H₈O₃	156-06-9	Organic acids
105	gamma-Amino-n-butyric acid	C₄H₉NO₂		Organic acids
106	delta-Aminolevulinic acid hydrochloride	C₅H₉NO₃	106-60-5	Organic acids
107	6-Aminohexanoic acid	C₆H₁₃NO₂	60-32-2	Organic acids
108	Catechol	C₆H₆O₂	120-80-9	Benzenoids
109	Eriodictyol	C₁₅H₁₂O₆	552-58-9	Phenylpropanoids
110	Genistein	C₁₅H₁₀O₅	446-72-0	Phenylpropanoids
111	Naringenin	C₁₅H₁₂O₅	480-41-1	Phenylpropanoids
112	Pelargonin chloride	C₂₇H₃₁O₁₅	58751-31-8	Phenylpropanoids
113	Apigenin-7-O-glucoside	C₂₁H₂₀O₁₀	578-74-5	Phenylpropanoids
114	Rhoifolin	C₂₇H₃₀O₁₄	17306-46-6	Phenylpropanoids
115	Keracyanin chloride	C₂₇H₃₁O₁₅	28338-59-2	Phenylpropanoids
116	Isorhamnetin-3-O-glucoside	C₂₂H₂₂O₁₂	5041-82-7	Phenylpropanoids
117	Robinin	C₃₃H₄₀O₁₉	301-19-9	Phenylpropanoids
118	Kaempferol-3-O-glucoside	C₂₁H₂₀O₁₁	480-10-4	Phenylpropanoids
119	Homoorientin	C₂₁H₂₀O₁₁	4261-42-1	Phenylpropanoids
120	Naringenin-7-O-glucoside	C₂₁H₂₂O₁₀	529-55-5	Phenylpropanoids
121	Puerarin	C₂₁H₂₀O₉	3681-99-0	Phenylpropanoids
122	Peltatoside	C₂₆H₂₈O₁₆	23284-18-6	Phenylpropanoids
123	Hyperoside	C₂₁H₂₀O₁₂	482-36-0	Phenylpropanoids
124	Quercetin-3-O-glucose-6''-acetate	C₂₃H₂₂O₁₃	54542-51-7	Phenylpropanoids
125	Capsaicin	C₁₈H₂₇NO₃	404-86-4	Benzenoids
126	Dihydrocapsaicin	C₁₈H₂₉NO₃	19408-84-5	Benzenoids
127	Nordihydrocapsaicin	C₁₇H₂₇NO₃	28789-35-7	Benzenoids
128	4-Coumaric acid	C₉H₈O₃	501-98-4	Phenylpropanoids
129	Rosmarinic acid	C₁₈H₁₆O₈	537-15-5	Phenylpropanoids
130	Kaempferol-7-O-alpha-L-rhamnoside	C₂₁H₂₀O₁₀	20196-89-8	Phenylpropanoids
131	3-Cyanopyridine	C₆H₄N₂	100-54-9	Other
132	Urocanic acid	C₆H₆N₂O₂	104-98-3	Other
133	N-acetyl-beta-neuraminic acid	C₁₁H₁₉NO₉	131-48-6	Other
134	N-Acetyl-D-mannosamine	C₈H₁₅NO₆	4773-29-9	Carbohydrates
135	O-Acetyl-L-serine hydrochloride	C₅H₉NO₄	5147-00-2	Organic acids
136	4-Methylumbelliferyl acetate	C₁₂H₁₀O₄		Phenylpropanoids
137	Pyridoxal-5'-phosphate hydrate	C₈H₁₀NO₆P	54-47-7	Other
138	Pyridoxal hydrochrolide	C₈H₉NO₃	66-72-8	Other
139	N-Acetyl putrescine hydrochloride	C₆H₁₄N₂O	5699-41-2	Nitrogen containing secondary metabolites
140	D-(+)-Arabitol	C₅H₁₂O₅	488-82-4	Carbohydrates
141	D-Glucoheptose	C₇H₁₄O₇		Carbohydrates
142	3-Hydroxyanthranilic acid	C₇H₇NO₃	548-93-6	Benzenoids
143	(+-)-Jasmonic acid	C₁₂H₁₈O₃	6894-38-8	Organic acids
144	L-beta-Homovaline-HCl	C₆H₁₃NO₂	75992-50-6	Organic acids
145	D-(-)-Quinic acid	C₇H₁₂O₆	77-95-2	Organic acids
146	Dihydro-L-orotic acid	C₅H₆N₂O₄	5988-19-2	Other
147	Chlorogenic acid hemihydrate	C₁₆H₁₈O₉	327-97-9	Phenylpropanoids
148	6-Hydroxynicotinic acid	C₆H₅NO₃	5006-66-6	Other
149	O-Succinyl-L-homoserine	C₈H₁₃NO₆	1492-23-5	Organic acids
150	Gibberelin A3	C₁₉H₂₂O₆	77-06-5	Terpenoids
151	cis,cis-Muconic acid	C₆H₆O₄	1119-72-8	Organic acids
152	Pimelic acid	C₇H₁₂O₄	111-16-0	Organic acids
153	4-Methyl-5-thiazoleethanol	C₆H₉NOS	137-00-8	Other
154	O-Acetyl-L-homoserine hydrochloride	C₆H₁₁NO₄	7540-67-2	Organic acids
155	D-Ala-D-ala	C₆H₁₂N₂O₃	923-16-0	Organic acids
156	Carbamoyl-DL-aspartic acid	C₅H₈N₂O₅	13184-27-5	Organic acids
157	DL-Dihydrozeatin	C₁₀H₁₅N₅O	14742-97-3	Other
158	2-Isopropylmalic acid	C₇H₁₂O₅	49601-06-1	Organic acids
159	3-Methyl-2-oxobutyric acid sodium salt	C₅H₈O₃	759-05-7	Organic acids
160	Scoulerin	C₁₉H₂₁NO₄	605-34-5	Nitrogen containing secondary metabolites
161	L-allo-Threonine	C₄H₉NO₃	28954-12-3	Organic acids
162	(+-)-Taxifolin	C₁₅H₁₂O₇	480-18-2	Phenylpropanoids
163	Lignoceric acid	C₂₄H₄₈O₂	557-59-5	Organic acids
164	Methyl Jasmonate	C₁₃H₂₀O₃	1211-29-6	Organic acids
165	Vanillin	C₈H₈O₃	121-33-5	Benzenoids
166	4-Hydroxypyridine	C₅H₅NO	626-64-2	Other
167	gamma-Glu-Cys	C₈H₁₄N₂O₅S	636-58-8	Organic acids
168	D-erythro-Dihydrosphingosine	C₁₈H₃₉NO₂	764-22-7	Lipids
169	Zeatin-9-glucoside	C₁₆H₂₃N₅O₆	51255-96-0	Other
170	Syringaldehyde	C₉H₁₀O₄	134-96-3	Benzenoids
171	Citraconic acid	C₅H₆O₄	498-23-7	Organic acids
172	5-Aminovaleric acid	C₅H₁₁NO₂	660-88-8	Organic acids
173	3,4-Dimethoxycinnamic acid	C₁₁H₁₂O₄	2316-26-9	Phenylpropanoids
174	3,5-Dimethoxycinnamic acid (predominantly trans)	C₁₁H₁₂O₄	16909-11-8	Phenylpropanoids
175	m-Hydroxycinnamic acid	C₉H₈O₃	14755-02-3	Phenylpropanoids
176	3-Hydroxypyridine	C₅H₅NO	109-00-2	Other
177	4-Methoxycinnamic acid	C₁₀H₁₀O₃	830-09-1	Phenylpropanoids
178	Hesperetin	C₁₆H₁₄O₆	520-33-2	Phenylpropanoids
179	Itaconic acid	C₅H₆O₄	97-65-4	Organic acids
180	N-Acetylglycine	C₄H₇NO₃	543-24-8	Organic acids
181	trans-3,5-Dimethoxy-4-hydroxycinnamaldehyde	C₁₁H₁₂O₄	4206-58-0	Phenylpropanoids
182	D-Sorbitol-6-phosphate barium salt	C₆H₁₅O₉P	20479-58-7	Carbohydrates
183	Suberic acid	C₈H₁₄O₄	505-48-6	Organic acids
184	L-Threonic acid hemicalcium salt	C₄H₈O₅	7306-96-9	Carbohydrates
185	2,2',2''-Nitrilotriethanol	C₆H₁₅NO₃	102-71-6	Other
186	Phosphocholine,1-Lauroyl-2-Hydroxy-sn-Glycero-3-	C₂₀H₄₂NO₇P	20559-18-6	Lipids
187	Phosphocholine,1-Decanoyl-2-Hydroxy-sn-Glycero-3-	C₁₈H₃₈NO₇P	22248-63-1	Lipids
188	D-Glucosyl-beta1-1'-D-erythoro-Sphingosine	C₂₄H₄₇NO₇	52050-17-6	Lipids
189	4-Deoxyphloridzin	C₂₁H₂₄O₉	31018-48-1	Phenylpropanoids
190	2',6'-Dihydroxy-4-Methoxychalcone-4'-O-Neohesperidoside	C₂₈H₃₄O₁₄		Phenylpropanoids
191	Flavanomarein	C₂₁H₂₂O₁₁	577-38-8	Phenylpropanoids
192	Hesperidin	C₂₈H₃₄O₁₅	520-26-3	Phenylpropanoids
193	Luteolin-3',7-di-O-glucoside	C₂₇H₃₀O₁₆	52187-80-1	Phenylpropanoids
194	Luteolin-4'-O-glucoside	C₂₁H₂₀O₁₁	6920-38-3	Phenylpropanoids
195	Neoeriocitrin	C₂₇H₃₂O₁₅	13241-32-2	Phenylpropanoids
196	Neohesperidin	C₂₈H₃₄O₁₅	13241-33-3	Phenylpropanoids
197	Neohesperidin dihydrochalcone	C₂₈H₃₆O₁₅	20702-77-6	Phenylpropanoids
198	Phloridzin	C₂₁H₂₄O₁₀	60-81-1	Phenylpropanoids
199	Poncirin	C₂₈H₃₄O₁₄	14941-08-3	Phenylpropanoids
200	Saponarin	C₂₇H₃₀O₁₅	20310-89-8	Phenylpropanoids
201	Sissotrin	C₂₂H₂₂O₁₀	5928-26-7	Phenylpropanoids
202	Solasodine	C₂₇H₄₃NO₂	126-17-0	Nitrogen containing secondary metabolites
203	Vitexin	C₂₁H₂₀O₁₀	3681-93-4	Phenylpropanoids
204	Methyl dihydrojasmonate	C₁₃H₂₂O₃	24851-98-7	Organic acids
205	N-acetyl-DL-serine	C₅H₉NO₄	97-14-3	Organic acids
206	S-(5'-Adenosyl)-L-methionine chloride	C₁₅H₂₂N₆O₅S	29908-03-0	Other
207	Kaempferol-3-rhamnoside-4''-Rhamnoside,-7-Rhamnoside	C₃₃H₄₀O₁₈	129369-23-9	Phenylpropanoids
208	Kaempferol-3-O-alpha-L-arabinoside	C₂₀H₁₈O₁₀	99882-10-7	Phenylpropanoids
209	Kaempferol-3-glucuronide	C₂₁H₁₈O₁₂	22688-78-4	Phenylpropanoids
210	Myricetin-3-galactoside	C₂₁H₂₀O₁₃	15648-86-9	Phenylpropanoids
211	Myricetin-3-xyloside	C₂₀H₁₈O₁₂	102849-44-5	Phenylpropanoids
212	Quercetin-3-glucuronide	C₂₁H₁₈O₁₃	22688-79-5	Phenylpropanoids
213	alpha-Methyl-DL-histidine dihydrochloride	C₇H₁₁N₃O₂		Organic acids
214	3-Hydroxy-3-methylglutarate	C₆H₁₀O₅	503-49-1	Organic acids
215	3-Indoxylsulfate potassium salt	C₈H₇NO₄S	487-94-5	Nitrogen containing secondary metabolites
216	2,5-Dihydroxy benzoic acid	C₇H₆O₄	490-79-9	Benzenoids
217	Hippuric acid	C₉H₉NO₃	495-69-2	Benzenoids
218	Trimethylamine N-oxide dihydrate	C₃H₉NO	1184-78-7	Other
219	3-Methyl-L-histidine	C₇H₁₁N₃O₂	368-16-1	Organic acids
220	5-Hydroxyindole-3-acetate (5-HIAA)	C₁₀H₉NO₃	54-16-0	Organic acids
221	DL-5-Hydroxylysine hydrochloride	C₆H₁₄N₂O₃		Organic acids
222	DL-p-Hydroxyphenyllactic acid	C₉H₁₀O₄	306-23-0	Phenylpropanoids
223	2-Hydroxyisocaproic acid	C₆H₁₂O₃	20312-37-2	Organic acids
224	DL-3-Phenyllactic acid	C₉H₁₀O₃	7326-19-4	Phenylpropanoids
225	Homovanillic acid	C₉H₁₀O₄	306-08-1	Benzenoids
226	S-Sulfocysteine	C₃H₇NO₅S₂	1637-71-4	Organic acids
227	N-Acetyl-DL-aspartic acid	C₆H₉NO₅	997-55-7	Organic acids
228	Glycyl-L-proline	C₇H₁₂N₂O₃	704-15-4	Organic acids
229	N-Tigloylglycine	C₇H₁₁NO₃	35842-45-6	Organic acids
230	Oxypurinol	C₅H₄N₄O₂	C5H4N4O2	Other
231	trans-Aconitic acid	C₆H₆O₆	4023-65-8	Organic acids
232	3-Hydroxy-3-methylbutanoic acid	C₅H₁₀O₃	625-08-1	Organic acids
233	N-Isovaleroylglycine	C₇H₁₃NO₃	16284-60-9	Organic acids
234	Kynurenic acid	C₁₀H₇NO₃	492-27-3	Organic acids
235	Acetaminophen	C₈H₉NO₂	103-90-2	Benzenoids
236	Glycocyamine	C₃H₇N₃O₂	352-97-6	Organic acids
237	Phenaceturic acid	C₁₀H₁₁NO₃	500-98-1	Organic acids
238	1,3-Dimethylurate	C₇H₈N₄O₃	944-73-0	Nitrogen containing secondary metabolites
239	3-Methylxanthine	C₆H₆N₄O₂	1076-22-8	Nitrogen containing secondary metabolites
240	3-Hydroxymandelic acid	C₈H₈O₄	17119-15-2	Benzenoids
241	4-Hydroxy-3-methoxybenzoic acid	C₈H₈O₄	121-34-6	Benzenoids
242	5-Methoxysalicylic acid	C₈H₈O₄		Benzenoids
243	N-Acetyl-DL-glutamic acid	C₇H₁₁NO₅	1188-37-0	Organic acids
244	3,5-Dibromo-L-tyrosine	C₉H₉Br₂NO₃	300-38-9	Organic acids
245	1-Isothiocyanato-7-(methylsulfinyl)-heptane	C₉H₁₇NOS₂	129244-98-0	Other
246	1-Isothiocyanato-6-(methylsulfinyl)-hexane	C₈H₁₅NOS₂	4430-35-7	Other
247	1-Isothiocyanato-9-(methylsulfinyl)-nonane	C₁₁H₂₁NOS₂	75272-82-1	Other
248	1-Isothiocyanato-8-(methylsulfinyl)-octane	C₁₀H₁₉NOS₂	75272-81-0	Other
249	1-Isothiocyanato-6-(methylsulfonyl)-hexane	C₈H₁₅NO₂S₂	167963-03-3	Other
250	S-Sulforaphene	C₆H₉NOS₂	592-95-0	Other
251	Indole-3-carboxylic acid	C₉H₇NO₂	771-50-6	Nitrogen containing secondary metabolites
252	Maleic acid	C₄H₄O₄	110-16-7	Organic acids
253	Cyanidin-3-O-rhamnoside chloride	C₂₁H₂₁ClO₁₀	38533-30-1	Phenylpropanoids
254	Zearalenone	C₁₈H₂₂O₅	17924-92-4	Other
255	D-Glucuronic acid	C₆H₁₀O₇		Carbohydrates
256	Betaine	C₅H₁₁NO₂	107-43-7	Nitrogen containing secondary metabolites
257	Quercetin-3-O-alpha-L-rhamnopyranosyl(1->2)-beta-D-glucopyranoside-7-O-alpha-L-rhamnopyranoside	C₃₃H₄₀O₂₀		Phenylpropanoids
258	1-O-b-D-glucopyranosyl sinapate	C₁₇H₂₂O₁₀	78185-48-5	Phenylpropanoids
259	DL-Glyceric acid calcium salt	C₃H₆O₄	6000-40-4	Organic acids
260	Folic acid ,approx	C₁₉H₁₉N₇O₆	59-30-3	Other
261	Procyanidin C1	C₄₅H₃₈O₁₈	37064-30-5	Phenylpropanoids
262	Prostaglandin E1	C₂₀H₃₄O₅	745-65-3	Organic acids
263	Cyanidin-3-O-alpha-arabinopyranoside	C₂₀H₁₉O₁₀	27214-72-8	Phenylpropanoids
264	Petunidin-3-O-beta-glucopyranoside	C₂₂H₂₃O₁₂	71991-88-3	Phenylpropanoids
265	Quercetin-3,4'-O-di-beta-glucopyranoside	C₂₇H₃₀O₁₇	29125-80-2	Phenylpropanoids
266	Cyanidin-3-O-(2''-O-beta-xylopyranosyl-beta-glucopyranoside)	C₂₆H₂₉O₁₅	63535-17-1	Phenylpropanoids
267	Peonidin-3,5-O-di-beta-glucopyranoside	C₂₈H₃₃O₁₆	47851-83-2	Phenylpropanoids
268	Delphinidin-3-O-(2''-O-beta-xylopyranosyl-beta-glucopyranoside)	C₂₆H₂₉O₁₆	53158-73-9	Phenylpropanoids
269	Cyanidin-3-O-(2''-O-beta-xylopyranosyl-beta-glucopyranoside)-5-O-beta-glucopyranoside	C₃₂H₃₉O₂₀⁺	73036-94-9	Phenylpropanoids
270	Cyanidin-3-O-[6''-O-(E-p-coum)-2''-O-(beta-xylopyranosyl)-beta-glucopyranoside]-5-O-beta-glucopyranoside	C₄₁H₄₅O₂₂	763896-30-6	Phenylpropanoids
271	Petunidin-3-O-(6''-O-(4'''-O-E-coum)-alpha-rhamnopyranosyl-beta-glucopyranosyl)-5-O-beta-glucopyranoside	C₄₃H₄₉O₂₃	106863-71-2	Phenylpropanoids
272	E-3,4,5'-Trihydroxy-3'-glucopyranosylstilbene	C₂₀H₂₂O₉	29884-49-9	Phenylpropanoids
273	E-4,5'-Dihydroxy-3-methoxy-3'-glucopyranosylstilbene	C₂₁H₂₄O₉	32727-29-0	Phenylpropanoids
274	L-Ethionine	C₆H₁₃NO₂S	13073-35-3	Organic acids
275	o-Anisic acid	C₈H₈O₃	579-75-9	Benzenoids
276	Sodium deoxycholate	C₂₄H₄₀O₄	302-95-4	Other
277	Daphnetin	C₉H₆O₄	486-35-1	Phenylpropanoids
278	6,7-Dihydroxycoumarin	C₉H₆O₄	305-01-1	Phenylpropanoids
279	Esculin sesquihydrate	C₁₅H₁₆O₉	531-75-9	Phenylpropanoids
280	Melatonin	C₁₃H₁₆N₂O₂	73-31-4	Nitrogen containing secondary metabolites
281	Isorhamnetin-3-glucoside-6''-rhamnoside	C₂₈H₃₂O₁₆	604-80-8	Phenylpropanoids
282	Kaempferol-3-O-rutinoside	C₂₇H₃₀O₁₅	17650-84-9	Phenylpropanoids
283	Datiscin	C₂₇H₃₀O₁₅	16310-92-2	Phenylpropanoids
284	Kaempferol-7-O-neohesperidoside	C₂₇H₃₀O₁₅	17353-03-6	Phenylpropanoids
285	Fortunellin	C₂₈H₃₂O₁₄	20633-93-6	Phenylpropanoids
286	Linarin	C₂₈H₃₂O₁₄	480-36-4	Phenylpropanoids
287	Cyanidin-3,5-di-O-glucoside chloride	C₂₇H₃₁O₁₆	20905-74-2	Phenylpropanoids
288	Cyanidin-3-O-(2''-O-beta-glucopyranosyl-beta-glucopyranoside)	C₂₇H₃₁O₁₆	38820-68-7	Phenylpropanoids
289	Kaempferol-3-rhamnoside-7-rhamnoside	C₂₇H₃₀O₁₄		Phenylpropanoids
290	Vitexin-2''-O-rhamnoside	C₂₇H₃₀O₁₄	64820-99-1	Phenylpropanoids
291	Kaempferol-3-O-alpha-L-rhamnoside	C₂₁H₂₀O₁₀	482-39-3	Phenylpropanoids
292	Ideain chloride	C₂₁H₂₁O₁₁	142506-26-1	Phenylpropanoids
293	Cyanidin-3-glucoside chloride	C₂₁H₂₁O₁₁	47705-70-4	Phenylpropanoids
294	Maritimein	C₂₁H₂₀O₁₁	490-54-0	Phenylpropanoids
295	Luteolin-7-O-glucoside	C₂₁H₂₀O₁₁		Phenylpropanoids
296	Eriodictyol-7-O-glucoside	C₂₁H₂₂O₁₁	38965-51-4	Phenylpropanoids
297	Quercetin-3-arabinoside	C₂₀H₁₈O₁₁	22255-13-6	Phenylpropanoids
298	Quercetin-3-xyloside	C₂₀H₁₈O₁₁	549-32-6	Phenylpropanoids
299	Quercetin-3-O-alpha-L-rhamnopyranoside	C₂₁H₂₀O₁₁		Phenylpropanoids
300	Malvidin-3-galactoside chloride	C₂₃H₂₅O₁₂⁺	30113-37-2	Phenylpropanoids
301	Oenin	C₂₃H₂₅O₁₂⁺	18470-06-9	Phenylpropanoids
302	Syringetin-3-O-galactoside	C₂₃H₂₄O₁₃	55025-56-4	Phenylpropanoids
303	Syringetin-3-O-glucoside	C₂₃H₂₄O₁₃	40039-49-4	Phenylpropanoids
304	Peonidin-3-O-beta-D-glucopyranoside	C₂₂H₂₃O₁₁⁺	68795-37-9	Phenylpropanoids
305	Cytidine-5'-diphosphocholine sodium salt dihydrate	C₁₄H₂₆N₄O₁₁P₂	987-78-0	Other
306	(+)-Epicatechin	C₁₅H₁₄O₆	154-23-4	Phenylpropanoids
307	Sodium pantothenate	C₉H₁₇NO₅		Other
308	alpha-D-Galactose-1-phosphate dipotassium salt pentahydrate	C₆H₁₃O₉P	2255-14-3	Carbohydrates
309	alpha-D-Glucose-1-phosphate dipotassium salt dihydate	C₆H₁₃O₉P		Carbohydrates
310	D-Fructose-6-phosphate disodium salt hydrate	C₆H₁₃O₉P	56-83-7	Carbohydrates
311	D-Glucose-6-phosphate sodium salt	C₆H₁₃O₉P	299-31-0	Carbohydrates
312	alpha-D-(+)-Mannose-1-phosphate sodium salt hydrate	C₆H₁₃O₉P	15978-07-1	Carbohydrates
313	D-(+)-Galactosamine hydrochloride	C₆H₁₃NO₅	1772-03-8	Carbohydrates
314	D-(+)-Glucosamine hydrochloride	C₆H₁₄ClNO₅	66-84-2	Carbohydrates
315	2-Methoxycinnamic acid	C₁₀H₁₀O₃	1011-54-7	Phenylpropanoids
316	3-Methoxycinnamic acid	C₁₀H₁₀O₃		Phenylpropanoids
317	4-Methylumbelliferone	C₁₀H₈O₃	90-33-5	Phenylpropanoids
318	Theophylline,anhydrous	C₇H₈N₄O₂	58-55-9	Nitrogen containing secondary metabolites
319	1,7-Dimethylxanthine	C₇H₈N₄O₂	611-59-6	Nitrogen containing secondary metabolites
320	cis-Zeatin	C₁₀H₁₃N₅O	32771-64-5	Lipids
321	trans-Zeatin	C₁₀H₁₃N₅O	1637-39-4	Lipids
322	Ferulic acid	C₁₀H₁₀O₄	1135-24-6	Phenylpropanoids
323	Lactulose	C₁₂H₂₂O₁₁	4618-18-2	Carbohydrates
324	D-(+)-Turanose	C₁₂H₂₂O₁₁	547-25-1	Carbohydrates
325	Isomaltose	C₁₂H₂₂O₁₁	499-40-1	Carbohydrates
326	Gentiobiose	C₁₂H₂₂O₁₁	5996-00-9	Carbohydrates
327	Palatinose monohydrate	C₁₂H₂₂O₁₁	58166-27-1	Carbohydrates
328	L-Iditol	C₆H₁₄O₆	488-45-9	Carbohydrates
329	D-Sorbitol	C₆H₁₄O₆	98201-93-5	Carbohydrates
330	N-alpha-Acetyl-L-ornithine	C₇H₁₄N₂O₃		Organic acids
331	L-Citrulline	C₆H₁₃N₃O₃	372-75-8	Organic acids
332	rac-Glycerol 3-phosphoate disodium salt hexahydrate	C₃H₉O₆P	17989-41-2	Lipids
333	L-Glycerol-2-phosphate disodium salt n-Hydrate	C₃H₉O₆P	17181-54-3	Lipids
334	Histamine	C₅H₉N₃	51-45-6	Other
335	Cytosine	C₄H₅N₃O	71-30-7	Other
336	Nicotinamide	C₆H₆N₂O	98-92-0	Other
337	D-Erythrose	C₄H₈O₄	583-50-6	Carbohydrates
338	D(-)-Threose	C₄H₈O₄	95-43-2	Carbohydrates
339	Glycolaldehyde dimer,mixture of stereoisomers	C₄H₈O₄	23147-58-2	Other
340	L-Alanine	C₃H₇NO₂	56-41-7	Organic acids
341	Sarcosine	C₃H₇NO₂	107-97-1	Organic acids
342	1,3-Diaminopropane dihydrochloride	C₃H₁₀N₂	109-76-2	Other
343	L-Threonine	C₄H₉NO₃	72-19-5	Organic acids
344	Methyl-DL-serine	C₄H₉NO₃	81132-44-7	Organic acids
345	L-Homoserine	C₄H₉NO₃	672-15-1	Organic acids
346	2-Hydroxyisobutyric acid	C₄H₈O₃	594-61-6	Organic acids
347	DL-alpha-Hydroxybutyric acid barium salt	C₄H₈O₃	3347-90-8	Organic acids
348	L-2-Aminobutyric acid	C₄H₉NO₂	1492-24-6	Organic acids
349	N,N-Dimethylglycine hydrochloride	C₄H₉NO₂	1118-68-9	Organic acids
350	N-Methyl-DL-alanine	C₄H₉NO₂	3913-67-5	Organic acids
351	D-alpha-Hydroxyisovaleric acid	C₅H₁₀O₃	17407-56-6	Organic acids
352	DL-2-Hydroxyvaleric acid sodium salt hydrate	C₅H₁₀O₃	617-31-2	Organic acids
353	D-(+)-Malic acid	C₄H₆O₅	636-61-3	Organic acids
354	L-(-)-Malic acid	C₄H₆O₅	97-67-6	Organic acids
355	alpha-Ketoglutaric acid disodium salt	C₅H₆O₅	328-50-7	Organic acids
356	DL-Mandelic acid	C₈H₈O₃	90-64-2	Benzenoids
357	L-Carnitine HCl	C₇H₁₅NO₃	541-15-1	Other
358	Adipic acid	C₆H₁₀O₄	124-04-9	Organic acids
359	2-Methylglutaric acid	C₆H₁₀O₄	617-62-9	Organic acids
360	L-Citramalic acid	C₅H₈O₅		Organic acids
361	4-Hydroxybenzoate Na	C₇H₆O₃	99-96-7	Benzenoids
362	Glutaric acid	C₅H₈O₄	110-94-1	Organic acids
363	Methylsuccinic acid	C₅H₈O₄	498-21-5	Organic acids
364	Nicotinic acid	C₆H₅NO₂	59-67-6	Other
365	Isonicotinic acid	C₆H₅NO₂	55-22-1	Other
366	L-Norleucine	C₆H₁₃NO₂	327-57-1	Organic acids
367	D-Alloisoleucine	C₆H₁₃NO₂	1509-35-9	Organic acids
368	Quercitrin	C₂₁H₂₀O₁₁	522-12-3	Phenylpropanoids
369	Quercetin-7-O-rhamnoside	C₂₁H₂₀O₁₁	22007-72-3	Phenylpropanoids
370	Quercetin-3-O-b-glucopyranosyl-7-O-a-rhamnopyranoside	C₂₇H₃₀O₁₆	153-18-4	Phenylpropanoids
371	D-(+)-Melezitose monohydrate	C₁₈H₃₂O₁₆	597-12-6	Carbohydrates
372	1-Kestose	C₁₈H₃₂O₁₆	470-69-9	Carbohydrates
373	Agmatine	C₅H₁₄N₄	306-60-5	Nitrogen containing secondary metabolites
374	1-Methylhistamine	C₆H₁₁N₃	501-75-7	Nitrogen containing secondary metabolites
375	DL-threo-beta-Methylaspartic acid	C₅H₉NO₄	6667-60-3	Organic acids
376	Isoguvacine	C₆H₉NO₂	64603-90-3	Nitrogen containing secondary metabolites
377	L-Methionine sulfone	C₅H₁₁NO₄S	7314-32-1	Organic acids
378	L-Ornithine	C₅H₁₂N₂O₂	70-26-8	Nitrogen containing secondary metabolites
379	Xanthine	C₅H₄N₄O₂	69-89-6	Nitrogen containing secondary metabolites
380	Malvin (Malvidin 3,5-diglucoside)	C₂₉H₃₄O₁₇		Other
381	Orientin	C₂₁H₂₀O₁₁	28608-75-5	Other
382	Trigonelline	C₇H₇NO₂	535-83-1	Nitrogen containing secondary metabolites
383	S-Methyl-L-cysteine	C₄H₉NO₂S	1187-84-4	Nitrogen containing secondary metabolites
384	Ideain or Cyanidin-3-glucoside	C₂₁H₂₀O₁₁		Nitrogen containing secondary metabolites
385	D-Mannose-6-phosphate or D-Mannose 6-phosphate	C₆H₁₃O₉P	723729-16-6	Carbohydrates
386	D-Fructose-6-phosphate or D.Glucose-6-phosphate or alpha-D-(+)-mannose-1-phosphate oralpha-D(+)Mannose 1-phosphate bis(cyclohexylammonium)	C₆H₁₃O₉P	643-13-0	Carbohydrates
387	Alpha-Lipoamide or DLThioctamide	C₈H₁₅NOS₂	940-69-2	Organic acids
388	Guanosine-5'-monophosphate	C₁₀H₁₄N₅O₈P	85-32-5	Nitrogen containing secondary metabolites
389	Melibiose or D-(+)-Turanose orlsomaltose or Gentiobiose or Melibiose or Palatinose	C₁₂H₂₂O₁₁	585-99-9	Carbohydrates
390	L-lditol or D-Sorbitol or D-(-)-Mannitol	C₆H₁₄O₆	69-65-8	Carbohydrates
391	Cyanidin 3-(3",6"-dimalonylglucoside)	C₂₇H₂₄O₁₇	171828-60-7	Nitrogen containing secondary metabolites
392	Quercetin 3-glucoside <lsoquercitrin>	C₂₁H₂₀O₁₂	482-35-9	Benzenoids
393	Glycitin	C₂₂H₂₂O₁₀	40246-10-4	Nitrogen containing secondary metabolites
394	Genistin	C₂₁H₂₀O₁₀	529-59-9	Nitrogen containing secondary metabolites
395	Daidzin	C₂₁H₂₀O₉	552-66-9	Nitrogen containing secondary metabolites
396	6"-O-Malonyldaidzin	C₂₄H₂₂O₁₂		Nitrogen containing secondary metabolites
397	6"-O-Malonylgenistin	C₂₄H₂₂O₁₃	51011-05-3	Nitrogen containing secondary metabolites
398	(-)-Epigallocatechin	C₁₅H₁₄O₇	970-74-1	Other
399	(-)-Gallocatechin	C₁₅H₁₄O₇	3371-27-5	Other
400	Purine	C₅H₄N₄	120-73-0	Nitrogen containing secondary metabolites
401	Secoisolariciresinol	C₂₀H₂₆O₆	29388-59-8	Phenylpropanoids
402	Verbascoside <Acteoside>	C₂₉H₃₆O₁₅	61276-17-3	Phenylpropanoids
403	Quercetin 4'-glucoside	C₂₁H₂₀O₁₂	20229-56-5	Benzenoids
404	6"-O-Malonylglycitin	C₂₅H₂₄O₁₃	137705-39-6	Nitrogen containing secondary metabolites
405	6"-O-Acetyldaidzin	C₂₃H₂₂O₁₀	71385-83-6	Nitrogen containing secondary metabolites
406	6"-O-Acetylglycitin	C₂₄H₂₄O₁₁	134859-96-4	Nitrogen containing secondary metabolites
407	6"-O-Acetylgenistin	C₂₃H₂₂O₁₁	73566-30-0	Nitrogen containing secondary metabolites
408	Delphinidin 3-galactoside	C₂₁H₂₁ClO₁₂	28500-00-7	Nitrogen containing secondary metabolites
409	Petunidin 3-galactoside	C₂₂H₂₂O₁₂		Nitrogen containing secondary metabolites
410	Peonidin 3-galactoside	C₂₂H₂₂O₁₁	260256-26-6	Nitrogen containing secondary metabolites
411	Petunidin 3-arabinoside	C₂₁H₂₀O₁₁		Nitrogen containing secondary metabolites
412	Peonidin 3-arabinoside	C₂₁H₂₀O₁₀		Nitrogen containing secondary metabolites
413	Apiin	C₂₆H₂₈O₁₄	26544-34-3	Benzenoids
414	Vicenin -1	C₂₆H₂₈O₁₄	35927-38-9	Benzenoids
415	6-Hydroxydaidzein	C₁₅H₁₀O₅	17817-31-1	Benzenoids
