# Supplementary material for: An Integrated Approach for the Comprehensive Characterization of Metabolites in Broccoli (Brassica oleracea var. Italica) by Liquid Chromatography High-Resolution Tandem Mass Spectrometry
Source: Plants (Basel). 2025 Oct 20;14(20):3223. doi: 10.3390/plants14203223 (PMC12567488; doi:10.3390/plants14203223)
Supplement: Supplementary file 1 [file plants-14-03223-s001.zip › Table S4 The metabolites in broccoli floret-1014.xlsx]

## Sheet: Table S4
No-3	RT	Metabolites	Formula	Calculated [M+H]+/[M-H]-	Observed [M+H]+/[M-H]-	Mass error (ppm)	Peak area mean	Peak area SD	Column&Ion source*	Classification	Confidence level
1	0.15	Val-Leu	C11H22N2O3	231.17	231.17	-2.8	61815	5409	HILIC, POS	Amino acid and derivatives	2
2	1.55	Pyroglutamic acid	C5H7NO3	128.035	128.035	0.7	1066600	109860	HILIC, NEG	Amino acid and derivatives	1
3	1.6	o-Phosphohomoserine	C4H10NO6P	200.032	200.032	-0.9	184700	59099	HILIC, POS	Amino acid and derivatives	2
4	1.8	2-Aminoadipic acid	C6H11NO4	162.076	162.076	-2.8	2906667	314543	HILIC, POS	Amino acid and derivatives	1
5	1.85	Glu-Phe	C14H18N2O5	295.129	295.129	0.6	5430667	1345530	HILIC, POS	Amino acid and derivatives	2
6	1.92	cyclo(Ala-Pro)	C8H12N2O2	169.097	169.097	-2.5	495600	158392	HILIC, POS	Amino acid and derivatives	2
7	1.93	Pro-Asp	C9H14N2O5	231.098	231.098	0	1053433	260062	HILIC, POS	Amino acid and derivatives	2
8	2.42	Hydroxythreonine xyloside	C9H17NO8	268.103	268.103	0.2	49336667	4359040	HILIC, POS	Amino acid and derivatives	2
9	3.7	S-Methyl-cysteine	C4H9NO2S	136.043	136.043	1.2	59310	4283	HILIC,POS	Amino acid and derivatives	1
10	4.08	Pro-Met-Ser	C13H23N3O5S	334.143	334.143	-0.6	385267	88670	HILIC, POS	Amino acid and derivatives	2
11	4.08	Glu-Trp	C16H19N3O5	334.14	334.14	1.2	256400	35355	HILIC, POS	Amino acid and derivatives	2
11	7.65	Glu-Trp	C₁₆H₁₉N₃O₅	334.14	334.14	-0.3	466767	72169	T3, POS	Amino acid and derivatives	2
12	4.18	Ala-Asp-His	C13H19N5O6	342.141	342.14	-0.9	7522667	2029567	HILIC, POS	Amino acid and derivatives	2
13	4.18	Isoleucine	C6H13NO2	132.102	132.101	-4.3	12640000	2828427	HILIC, POS	Amino acid and derivatives	1
14	4.29	Tryptophane	C11H12N2O2	205.097	205.097	-1.3	5914667	3699749	HILIC, POS	Amino acid and derivatives	1
14	2.64	Tryptophane	C₁₁H₁₂N₂O₂	205.097	205.097	0.9	1016767	992945	T3, POS	Amino acid and derivatives	1
15	4.43	5-Methylcytosine hydrochloride	C5H7N3O	126.066	126.066	-2	166300	37258	HILIC,POS	Amino acid and derivatives	1
16	5.18	N-Acetyl-aspartic acid	C6H9NO5	174.041	174.041	0.9	510900	151376	HILIC, NEG	Amino acid and derivatives	2
17	5.51	N-Acetyl-leucine	C8H15NO3	174.112	174.113	0	87205	3924	HILIC, POS	Amino acid and derivatives	2
18	6.3	cyclo-(Gly-Phe)	C11H12N2O2	203.083	203.083	0.9	1432000	119202	HILIC, NEG	Amino acid and derivatives	2
19	6.33	Phenylalanine	C9H11NO2	166.086	166.086	-3.6	2989000	196576	HILIC, POS	Amino acid and derivatives	1
19	6.35	Phenylalanine	C9H11NO2	164.072	164.072	0.8	6561000	265215	HILIC, NEG	Amino acid and derivatives	1
20	6.51	Leucine	C6H13NO2	130.087	130.088	1.9	11520000	1542692	HILIC, NEG	Amino acid and derivatives	1
21	6.6	Methionine	C5H11NO2S	148.044	148.044	0.4	264100	55154	HILIC, NEG	Amino acid and derivatives	1
22	6.61	Tyrosine	C9H11NO3	180.067	180.067	0.6	2697333	327062	HILIC, NEG	Amino acid and derivatives	1
22	6.74	Tyrosine	C9H11NO3	182.081	182.081	-3.7	786100	81158	HILIC, POS	Amino acid and derivatives	1
23	6.65	β-Homovaline-HCl	C6H13NO2	132.102	132.101	-4.7	3794000	350725	HILIC, POS	Amino acid and derivatives	1
24	6.65	3-Hydroxy-phenylalanine	C9H11NO3	182.081	182.081	-3.7	786100	81158	HILIC, POS	Amino acid and derivatives	2
25	6.68	5-Aminovaleric acid	C5H11NO2	116.072	116.072	0.2	2630000	255625	HILIC, NEG	Amino acid and derivatives	1
26	6.69	Glu-Leu	C11H20N2O5	259.13	259.13	0.6	101090	10904	HILIC, NEG	Amino acid and derivatives	2
27	6.69	N-Acetyl-glutamic acid	C7H11NO5	188.056	188.056	-1.3	155300	41633	HILIC,NEG	Amino acid and derivatives	1
28	6.71	N-Fructosyl isoleucine	C12H23NO7	292.14	292.14	0.9	3540333	872028	HILIC, NEG	Amino acid and derivatives	2
28	6.83	N-Fructosyl isoleucine	C12H23NO7	294.155	294.154	-1.7	1878000	277217	HILIC, POS	Amino acid and derivatives	2
29	6.79	N-Ethyl-leucine	C8H17NO2	160.133	160.133	-3	36910	3465	HILIC, POS	Amino acid and derivatives	2
30	6.86	Norvaline	C5H11NO2	116.072	116.072	0.8	4765333	782715	HILIC, NEG	Amino acid and derivatives	1
31	6.87	Threonine	C4H9NO3	118.051	118.051	0.9	2387667	381762	HILIC, NEG	Amino acid and derivatives	1
32	7.2	Phe-His	C15H18N4O3	303.145	303.145	-1.5	154667	19054	HILIC, POS	Amino acid and derivatives	2
33	7.2	Glutaminyl-tryptophan	C16H20N4O4	333.156	333.155	-1	571067	33166	HILIC, POS	Amino acid and derivatives	2
34	7.24	N-(1-Deoxy-1-fructosyl)Valine	C11H21NO7	280.139	280.139	-0.9	11764667	3306077	HILIC, POS	Amino acid and derivatives	2
35	7.27	2-Aminobutyric acid	C4H9NO2	102.056	102.056	1.1	5110667	479089	HILIC, NEG	Amino acid and derivatives	1
36	7.28	N-Acetyl-serine	C5H9NO4	146.046	146.046	2	38356667	4150064	HILIC, NEG	Amino acid and derivatives	1
37	7.31	N-Methyl-glutamate	C6H11NO4	160.062	160.062	0.2	698733	190494	HILIC, NEG	Amino acid and derivatives	2
38	7.39	Aspartic acid	C4H7NO4	132.03	132.03	1.6	42986667	2756852	HILIC, NEG	Amino acid and derivatives	1
39	7.39	allo-Threonine	C4H9NO3	118.051	118.051	0	1113000	48276	HILIC, NEG	Amino acid and derivatives	1
40	7.52	Pro-Val-Leu	C16H29N3O4	328.223	328.223	-0.1	81390	8033	HILIC, POS	Amino acid and derivatives	2
41	7.59	Pyridoxal hydrochrolide	C8H9NO3	168.066	168.065	-1.5	472650	145735	HILIC, POS	Amino acid and derivatives	1
42	7.61	CarnitineHCl	C7H15NO3	162.112	162.112	-1	197050	6576	HILIC, POS	Amino acid and derivatives	1
43	7.62	Ala-Asn-Ala	C10H18N4O5	275.135	275.134	-4.8	375750	69084	HILIC, POS	Amino acid and derivatives	2
44	7.63	Pro-Leu	C11H20N2O3	229.155	229.154	-1.7	4979667	515397	HILIC, POS	Amino acid and derivatives	2
45	7.64	Homocarnosine	C10H16N4O3	241.13	241.129	-1.2	101857	11507	HILIC, POS	Amino acid and derivatives	1
46	7.64	Val-Pro	C10H18N2O3	215.139	215.138	-2.3	2471000	782585	HILIC, POS	Amino acid and derivatives	2
47	7.65	Serine	C3H7NO3	104.035	104.035	0.8	2327667	209290	HILIC, NEG	Amino acid and derivatives	1
48	7.65	Asn-Ile	C10H19N3O4	246.145	246.145	-0.9	112800	2970	HILIC, POS	Amino acid and derivatives	2
49	7.65	N-Fructosyl pyroglutamate	C11H17NO8	292.103	292.103	0.7	10759667	1024685	HILIC, POS	Amino acid and derivatives	2
50	7.67	Glutamate	C5H9NO4	148.06	148.06	-3.7	17270000	4313351	HILIC, POS	Amino acid and derivatives	1
51	7.75	N-Acetyl-hydroxyproline	C7H11NO4	174.076	174.076	-2.7	9452000	2919708	HILIC, POS	Amino acid and derivatives	2
52	7.77	N-Acetylneuraminic acid	C11H19NO9	308.099	308.099	0.9	47406667	4008770	HILIC, NEG	Amino acid and derivatives	2
52	7.82	N-Acetylneuraminic acid	C11H19NO9	310.113	310.113	-0.3	30230000	1905256	HILIC, POS	Amino acid and derivatives	2
53	7.81	Lysine-butanoic Acid	C10H22N2O4	235.165	235.165	-0.9	222600	72665	HILIC, POS	Amino acid and derivatives	2
54	7.82	Glu-Ser	C8H14N2O6	235.092	235.092	-0.7	197950	88176	HILIC, POS	Amino acid and derivatives	2
55	7.84	Hyp-Ser	C8H14N2O5	219.098	219.097	-0.8	758300	67175	HILIC, POS	Amino acid and derivatives	2
56	7.87	O-Succinyl-homoserine	C8H13NO6	218.067	218.067	0.8	1980000	595384	HILIC, NEG	Amino acid and derivatives	2
56	7.92	O-Succinyl-homoserine	C8H13NO6	220.082	220.082	0.8	803500	58911	HILIC, POS	Amino acid and derivatives	2
57	7.89	3,4-Dihydroxy-phenylalanine	C9H11NO4	198.076	198.076	-1.4	227800	15266	HILIC, POS	Amino acid and derivatives	2
58	7.97	Asparagine	C4H8N2O3	131.046	131.046	0.5	9059333	613049	HILIC, NEG	Amino acid and derivatives	1
59	8.03	Pro-Leu-Thr	C15H27N3O5	330.202	330.202	-0.8	85590	5445	HILIC, POS	Amino acid and derivatives	2
60	8.06	N-Acetylhistidine	C8H11N3O3	196.073	196.073	0.6	1161667	66643	HILIC, NEG	Amino acid and derivatives	2
61	8.12	Methiin	C4H9NO3S	150.023	150.023	1.1	30706667	1620257	HILIC, NEG	Amino acid and derivatives	2
62	8.14	Glutamine	C5H10N2O3	145.062	145.062	-0.3	38063333	1959702	HILIC, NEG	Amino acid and derivatives	1
62	8.32	Glutamine	C5H10N2O3	147.076	147.076	-3.5	119000000	7212489	HILIC, POS	Amino acid and derivatives	1
63	8.18	N-Glycosyl asparagine	C10H18N2O8	293.099	293.099	0.3	12456667	428525	HILIC, NEG	Amino acid and derivatives	2
63	8.34	N-Glycosyl asparagine	C10H18N2O8	295.114	295.113	-1	13673333	2450333	HILIC, POS	Amino acid and derivatives	2
63	5.78	N-Glycosyl asparagine	C₁₀H₁₈N₂O₈	295.114	295.114	-0.1	356733	24982	T3, POS	Amino acid and derivatives	2
64	8.22	N-Acetyl-tyrosine	C11H13NO4	224.092	224.092	2.2	73620	14368	HILIC, POS	Amino acid and derivatives	2
65	8.32	Ala-Ala	C6H12N2O3	159.078	159.077	-0.9	237200	4101	HILIC, NEG	Amino acid and derivatives	1
66	8.32	Leu-Arg	C12H25N5O3	288.203	288.202	-2.2	277933	48831	HILIC, POS	Amino acid and derivatives	2
67	8.34	Glutamyl-glutamic acid	C10H16N2O7	277.103	277.103	-0.2	4988000	417996	HILIC, POS	Amino acid and derivatives	2
68	8.44	Glutathione (reduced form)	C10H17N3O6S	306.077	306.076	-0.4	407567	111001	HILIC, NEG	Amino acid and derivatives	1
69	8.44	Octopine	C9H18N4O4	247.14	247.139	-2.3	1191000	87069	HILIC, POS	Amino acid and derivatives	2
70	8.47	Citrulline	C6H13N3O3	174.088	174.089	2.4	99750	7099	HILIC, NEG	Amino acid and derivatives	1
70	8.6	Citrulline	C6H13N3O3	176.103	176.103	0.4	980933	76326	HILIC, POS	Amino acid and derivatives	1
71	8.48	Anserine	C10H16N4O3	241.13	241.13	0.6	95427	9444	HILIC, POS	Amino acid and derivatives	1
72	8.51	Methionine sulfoxide	C5H11NO3S	164.039	164.039	0.6	196300	56100	HILIC, NEG	Amino acid and derivatives	1
73	8.51	Pro-Pro-Gly	C12H19N3O4	270.145	270.145	-0.3	304867	24106	HILIC, POS	Amino acid and derivatives	2
74	8.52	Cystathionine	C7H14N2O4S	221.06	221.06	0.1	124050	34012	HILIC, NEG	Amino acid and derivatives	1
75	8.52	Lys-Ser-Gly	C11H22N4O5	291.166	291.165	-3.7	141633	8183	HILIC, POS	Amino acid and derivatives	2
76	8.56	Alanylproline	C8H14N2O3	187.108	187.107	-4.1	1381333	125480	HILIC, POS	Amino acid and derivatives	2
77	8.59	Gly-Gly	C4H8N2O3	131.046	131.046	0.1	773433	220040	HILIC, NEG	Amino acid and derivatives	1
78	8.67	Urocanic acid	C6H6N2O2	137.036	137.036	0.4	136850	22132	HILIC, NEG	Amino acid and derivatives	1
79	8.69	S-Adenosyl-homocysteine	C14H20N6O5S	385.129	385.128	-1.7	206400	37760	HILIC, POS	Amino acid and derivatives	1
80	8.72	Ornithine monohydrochloride	C₅H₁₂N₂O₂	131.083	131.083	0.8	1070100	152130	HILIC,NEG	Amino acid and derivatives	1
81	8.75	Histidine	C₆H₉N₃O₂	156.077	156.076	-3.5	27033333	1341989	HILIC, POS	Amino acid and derivatives	1
81	8.82	Histidine	C₆H₉N₃O₂	154.062	154.062	1.5	16946667	2575972	HILIC, NEG	Amino acid and derivatives	1
82	8.81	Histamine	C₅H₉N₃	110.072	110.072	0.2	194450	34153	HILIC, NEG	Amino acid and derivatives	2
83	8.81	Arginine	C₆H₁₄N₄O₂	173.104	173.105	1.4	6988667	1106118	HILIC, NEG	Amino acid and derivatives	2
83	9	Arginine	C₆H₁₄N₄O₂	175.119	175.118	-3.7	614000000	29721877	HILIC, POS	Amino acid and derivatives	2
83	2.92	Arginine	C₆H₁₄N₄O₂	175.119	175.119	3.1	217333	51686	T3, POS	Amino acid and derivatives	2
84	8.87	Homoarginine	C₇H₁₆N₄O₂	189.135	189.134	-3.1	12826667	714586	HILIC, POS	Amino acid and derivatives	2
85	8.93	γ-Glutamylglutamine	C₁₀H₁₇N₃O₆	274.104	274.105	0.8	4497000	1119785	HILIC, NEG	Amino acid and derivatives	2
85	9.09	γ-Glutamylglutamine	C₁₀H₁₇N₃O₆	276.119	276.118	-1.8	3372000	58813	HILIC, POS	Amino acid and derivatives	2
86	8.99	Ethyl-arginine	C₈H₁₈N₄O₂	203.15	203.15	-2.8	34796667	2162460	HILIC, POS	Amino acid and derivatives	2
87	9.08	Glu-Lys	C₁₁H₂₁N₃O₅	274.141	274.141	0.4	178100	7920	HILIC, NEG	Amino acid and derivatives	2
88	9.22	N-(1-Deoxy-1-fructosyl)arginine	C₁₂H₂₄N₄O₇	337.172	337.171	-1.3	44970000	4714435	HILIC, POS	Amino acid and derivatives	2
89	9.3	Leu-Ala-Tyr	C₁₈H₂₇N₃O₅	366.202	366.204	3.1	331500	6930	HILIC, POS	Amino acid and derivatives	2
90	9.44	3-Methyl-histidine	C₇H₁₁N₃O₂	170.092	170.092	-2.9	614867	86141	HILIC, POS	Amino acid and derivatives	1
91	9.44	3,5-Dibromo-tyrosine	C₉H₉Br₂NO₃	337.902	337.901	-3.6	133467	18129	HILIC, POS	Amino acid and derivatives	2
92	9.46	Lys-Pro-Ile	C₁₇H₃₂N₄O₄	357.25	357.249	-2.2	6915000	711879	HILIC, POS	Amino acid and derivatives	2
93	9.54	Pipecolinic acid	C₆H₁₁NO₂	130.086	130.086	-1	9679333	246155	HILIC, POS	Amino acid and derivatives	1
94	9.55	N-(1-Deoxy-1-fructosyl)Histidine	C₁₂H₁₉N₃O₇	318.13	318.129	-0.7	18740000	2712692	HILIC, POS	Amino acid and derivatives	2
95	9.57	Lysine	C₆H₁₄N₂O₂	147.113	147.112	-3.7	10299500	622961	HILIC, POS	Amino acid and derivatives	1
96	9.96	Ethionine	C₆H₁₃NO₂S	164.074	164.073	-4.8	32520000	121244	HILIC, POS	Amino acid and derivatives	1
97	10.65	Saccharopine	C₁₁H₂₀N₂O₆	277.139	277.139	-0.4	1845333	494572	HILIC, POS	Amino acid and derivatives	1
98	10.66	Cysteine-glutathione disulfide	C₁₃H₂₂N₄O₈S₂	425.081	425.081	1.1	653300	236806	HILIC, NEG	Amino acid and derivatives	2
98	10.72	Cysteine-glutathione disulfide	C₁₃H₂₂N₄O₈S₂	427.095	427.095	-1.2	1604000	336644	HILIC, POS	Amino acid and derivatives	2
99	10.69	2,3-Diaminopropionic acid monohydrochloride	C₃H₉ClN₂O₂	141.043	141.043	0.3	55830	6278	HILIC,POS	Amino acid and derivatives	1
100	10.93	Glutathione (oxidized form)	C₂₀H₃₂N₆O₁₂S₂	611.145	611.145	-2	2763198	1645295	HILIC, NEG	Amino acid and derivatives	1
100	10.93	Glutathione (oxidized form)	C₂₀H₃₂N₆O₁₂S₂	613.159	613.158	-2	5066333	2763198	HILIC, POS	Amino acid and derivatives	1
101	12.62	Asp-Val-Ala	C₁₂H₂₁N₃O₆	304.15	304.15	-0.9	154000000	18253036	HILIC, POS	Amino acid and derivatives	2
102	12.63	cyclo(Val-Ala)	C₈H₁₄N₂O₂	171.113	171.113	0.7	858000	96276	HILIC, POS	Amino acid and derivatives	2
103	2.05	5-Methyl 1-propyl glutamate	C₉H₁₇NO₄	204.123	204.124	3.6	116550	15486	T3, POS	Amino acid and derivatives	2
104	2.12	Leucylleucine	C₁₂H₂₄N₂O₃	245.186	245.186	-0.9	219667	31248	T3, POS	Amino acid and derivatives	2
105	2.13	Leucylvaline	C₁₁H₂₂N₂O₃	231.17	231.17	-0.7	308367	29612	T3, POS	Amino acid and derivatives	2
106	2.13	Ala-Ile	C₉H₁₈N₂O₃	203.139	203.139	-0.7	332800	30048	T3, POS	Amino acid and derivatives	2
107	2.14	Proline	C₅H₉NO₂	116.071	116.071	0.7	12425	21	T3, POS	Amino acid and derivatives	1
108	2.14	1-Amino-1-cyclopentanecarboxylic acid	C₆H₁₁NO₂	130.086	130.087	3.5	26010	4115	T3, POS	Amino acid and derivatives	1
109	2.22	N-Acetyl-O-methyltyrosine	C₁₂H₁₅NO₄	238.107	238.108	4.9	100143	11277	T3, POS	Amino acid and derivatives	2
110	2.27	3-Methylcrotonylglycine	C₇H₁₁NO₃	158.081	158.081	0.7	175600	9899	T3, POS	Amino acid and derivatives	2
111	2.52	His-Ala-Ile	C₁₅H₂₅N₅O₄	340.198	340.197	-3.3	32385	4759	T3, POS	Amino acid and derivatives	2
112	2.53	Phe-Ala	C₁₂H₁₆N₂O₃	237.123	237.124	0.4	19463	6126	T3, POS	Amino acid and derivatives	2
113	2.79	cyclo(Ser-Pro)	C₈H₁₂N₂O₃	185.092	185.092	0.2	42235	1846	T3, POS	Amino acid and derivatives	2
114	2.82	Tyr-Leu	C₁₅H₂₂N₂O₄	295.165	295.165	-0.3	60210	13736	T3, POS	Amino acid and derivatives	2
115	2.85	Ser-Phe	C₁₂H₁₆N₂O₄	253.118	253.118	-1.3	27835	10486	T3, POS	Amino acid and derivatives	2
116	3.06	Asp-Gly-Lys	C₁₂H₂₂N₄O₆	319.161	319.161	-1.5	2769500	515481	T3, POS	Amino acid and derivatives	2
117	3.59	Phe-Asn-Ala	C₁₆H₂₂N₄O₅	351.166	351.166	-0.2	271000	68161	T3, POS	Amino acid and derivatives	2
118	4.03	N-Isovaleroylglycine	C₇H₁₃NO₃	158.082	158.082	0.3	67390	49916	T3, NEG	Amino acid and derivatives	2
119	4.23	Tyr-Gly-Thr	C₁₅H₂₁N₃O₆	340.15	340.15	-1.8	34540	16872	T3, POS	Amino acid and derivatives	2
120	4.5	Pro-Met-Gly	C₁₂H₂₁N₃O₄S	304.133	304.131	-4.2	996850	45467	T3, POS	Amino acid and derivatives	2
121	4.6	Isoleucylleucine	C₁₂H₂₄N₂O₃	245.186	245.186	0.9	211700	33313	T3, POS	Amino acid and derivatives	2
122	5.76	PyroGlu-Phe	C₁₄H₁₆N₂O₄	277.118	277.119	3	126900	28850	T3, POS	Amino acid and derivatives	2
123	6.02	S-Sulfoglutathione	C₁₀H₁₇N₃O₉S₂	388.048	388.048	0.6	762200	102648	T3, POS	Amino acid and derivatives	2
124	6.51	S-(2-Carboxypropyl)cysteine	C₇H₁₃NO₄S	208.064	208.063	-3.3	998400	81459	T3, POS	Amino acid and derivatives	2
125	7.89	S-Carboxymethyl-cysteine	C₅H₉NO₄S	180.033	180.032	-3.5	191100	37722	T3, POS	Amino acid and derivatives	2
126	9.42	N-Acetyltryptophan	C₁₃H₁₄N₂O₃	247.108	247.108	0.4	44127	12922	T3, POS	Amino acid and derivatives	2
127	10.82	Met-Arg	C₁₁H₂₃N₅O₃S	306.159	306.159	-1.2	1891500	183141	T3, POS	Amino acid and derivatives	2
128	10.84	Pro-Ser-Phe	C₁₇H₂₃N₃O₅	350.171	350.172	2.3	1581500	495682	T3, POS	Amino acid and derivatives	2
129	11.01	Pro-Trp-Ala	C₁₉H₂₄N₄O₄	373.187	373.187	1	84737	18309	T3, POS	Amino acid and derivatives	2
130	14.21	Lys-Thr-Glu	C₁₅H₂₈N₄O₇	377.203	377.203	-0.4	509033	145520	T3, POS	Amino acid and derivatives	2
131	14.55	Asp-Phe-Leu	C₁₉H₂₇N₃O₆	394.197	394.199	4.2	71730	43515	T3, POS	Amino acid and derivatives	2
132	14.94	Pro-Thr-His	C₁₅H₂₃N₅O₅	354.177	354.177	-0.8	30807	959	T3, POS	Amino acid and derivatives	2
133	15.09	[N-(4'-Hydroxybenzyl)]pyroglutamate	C₁₄H₁₇NO₄	264.123	264.124	2.9	78910	15050	T3, POS	Amino acid and derivatives	2
134	15.22	N-Acetylphenylalanine	C₁₁H₁₃NO₃	206.082	206.082	0.5	72037	4380	T3, NEG	Amino acid and derivatives	2
135	15.67	cyclo(Tyr-Phe)	C₁₈H₁₈N₂O₃	311.139	311.139	1.2	90780	13519	T3, POS	Amino acid and derivatives	2
136	16.1	Phe-Phe	C₁₈H₂₀N₂O₃	313.155	313.155	0	135600	15544	T3, POS	Amino acid and derivatives	2
137	16.37	Val-Trp	C₁₆H₂₁N₃O₃	304.166	304.166	0.4	145900	32527	T3, POS	Amino acid and derivatives	2
138	16.78	Asp-Trp	C₁₅H₁₇N₃O₅	320.124	320.124	-0.7	42200	11215	T3, POS	Amino acid and derivatives	2
139	17.08	Lys-Cys-Ala	C₁₂H₂₄N₄O₄S	321.159	321.16	1.9	100995	45545	T3, POS	Amino acid and derivatives	2
140	17.55	Gln-Cys-His	C₁₄H₂₂N₆O₅S	387.145	387.144	-0.9	62030	11681	T3, POS	Amino acid and derivatives	2
141	19.9	Phe-Val-Val	C₁₉H₂₉N₃O₄	386.205	386.206	3.7	12535	262	T3, POS	Amino acid and derivatives	2
142	20.27	5-Methoxy-tryptophan	C₁₂H₁₄N₂O₃	235.108	235.108	3.2	33527	2993	T3, POS	Amino acid and derivatives	2
143	20.74	5-(Carbamoyloxy)-2-oxopentyl leucinate	C₁₂H₂₂N₂O₅	275.16	275.161	2	123050	27506	T3, POS	Amino acid and derivatives	2
144	20.85	Hydroxydihydrobovolide	C₁₁H₁₈O₃	197.118	197.119	1.9	86413	15570	T3, NEG	Amino acid and derivatives	2
145	22.06	Jasmonoyl-isoleucine	C₁₈H₂₉NO₄	322.202	322.203	1	258300	22303	T3, NEG	Amino acid and derivatives	2
146	22.78	Glu-Glu-Leu	C₁₆H₂₇N₃O₈	390.187	390.189	4.8	35060	7085	T3, POS	Amino acid and derivatives	2
147	22.8	FruLeuIle	C₁₈H₃₄N₂O₈	407.239	407.239	1.1	1201000	176881	T3, POS	Amino acid and derivatives	2
148	24.2	Methyltyrosinate	C₁₀H₁₃NO₃	194.082	194.083	1.6	190000	28672	T3, NEG	Amino acid and derivatives	2
149	30.79	Leupeptin	C₂₀H₃₈N₆O₄	427.303	427.303	0.7	12906	5564	T3, POS	Amino acid and derivatives	2
150	31.11	Trimethyllysine	C₁₅H₂₈N₂O₄	301.212	301.211	-2.9	202750	1485	T3, POS	Amino acid and derivatives	2
151	38.51	Argininosuccinic acid disodium salt	C₁₀H₁₈N₄O₆	291.13	291.13	0.3	53697	13090	T3,POS	Amino acid and derivatives	1
152	0.14	Cetostearic acid	C₁₆H₃₂O₂	255.233	255.233	0.4	118850	24819	HILIC, NEG	Carboxylic acids and derivatives	2
153	0.15	Vaccenic acid	C₁₈H₃₄O₂	281.249	281.249	1	60830	7326	HILIC, NEG	Carboxylic acids and derivatives	2
154	0.15	4-Amino-5-oxo-5-(pentylamino)pentanoic acid	C₁₀H₂₀N₂O₃	217.155	217.155	-0.6	66550	8379	HILIC, POS	Carboxylic acids and derivatives	2
155	1.05	Methyl linolenate	C₁₉H₃₂O₂	293.248	293.247	-2.5	68423	26106	HILIC, POS	Carboxylic acids and derivatives	2
156	1.06	Linolenic acid	C₁₈H₃₀O₂	277.217	277.218	1.7	489133	80006	HILIC, NEG	Carboxylic acids and derivatives	2
156	1.06	Linolenic acid	C₁₈H₃₀O₂	279.232	279.232	-0.2	681867	17103	HILIC, POS	Carboxylic acids and derivatives	2
157	1.08	Dihydroxy-octadecatrienoic acid	C₁₈H₃₀O₄	309.207	309.208	1.5	276600	76758	HILIC, NEG	Carboxylic acids and derivatives	2
157	25.96	Dihydroxy-octadecatrienoic acid	C₁₈H₃₀O₄	309.207	309.207	1.3	524867	42650	T3, NEG	Carboxylic acids and derivatives	2
158	1.08	Stearidonic acid	C₁₈H₂₈O₂	277.216	277.216	-1	850667	22288	HILIC, POS	Carboxylic acids and derivatives	2
158	26.25	Stearidonic acid	C₁₈H₂₈O₂	277.216	277.216	0.8	1548000	230517	T3, POS	Carboxylic acids and derivatives	2
159	1.1	Hydroxy tetracosenoic acid	C₂₄H₄₆O₃	381.337	381.338	0.4	29260	4313	HILIC, NEG	Carboxylic acids and derivatives	2
160	1.13	Octadecadienamide	C₁₈H₃₃NO	280.263	280.263	-0.8	1863500	95459	HILIC, POS	Carboxylic acids and derivatives	2
161	1.13	Oleamide	C₁₈H₃₅NO	282.279	282.279	0.1	5484000	1213477	HILIC, POS	Carboxylic acids and derivatives	2
161	32.05	Oleamide	C₁₈H₃₅NO	282.279	282.28	2.7	44950000	13477455	T3, POS	Carboxylic acids and derivatives	2
162	1.14	Succinic acid	C₄H₆O₄	117.019	117.019	0.8	442300	70286	HILIC, NEG	Carboxylic acids and derivatives	1
163	1.14	Octadeca-2,9,12,15-tetraen-1-ol	C₁₈H₃₀O	263.237	263.237	-0.3	155600	28483	HILIC, POS	Carboxylic acids and derivatives	2
164	1.14	2-Aminooctadecane-1,5,17-triol	C₁₈H₃₉NO₃	318.3	318.3	0	3509333	244140	HILIC, POS	Carboxylic acids and derivatives	2
165	1.14	2-Aminoicosane-1,5,7,19-tetraol	C₂₀H₄₃NO₄	362.326	362.326	-2	1149000	207889	HILIC, POS	Carboxylic acids and derivatives	2
166	1.14	2-Aminodocosane-1,5,21-triol	C₂₂H₄₇NO₃	374.363	374.363	0.7	86233	6713	HILIC, POS	Carboxylic acids and derivatives	2
167	1.14	2-Aminodocosane-1,6,19,20,21-pentaol	C₂₂H₄₇NO₅	406.353	406.353	1.3	183233	37408	HILIC, POS	Carboxylic acids and derivatives	2
168	1.08	NCGC00385795	C₁₈H₂₈O₃	293.211	293.211	-1.7	438133	23912	HILIC, POS	Carboxylic acids and derivatives	2
169	1.17	Ascorbic acid （Vitamin C)	C₆H₈O₆	175.025	175.025	2.4	1665667	101614	HILIC, NEG	Carboxylic acids and derivatives	2
169	8.47	Ascorbic acid （Vitamin C)	C₆H₈O₆	175.025	175.025	-0.7	873333	44150	T3, NEG	Carboxylic acids and derivatives	2
170	1.25	Fumaric acid	C₄H₄O₄	115.004	115.004	0.9	5250000	915861	HILIC, NEG	Carboxylic acids and derivatives	2
170	8.46	Fumaric acid	C₄H₄O₄	115.004	115.004	1	250333	15841	T3, NEG	Carboxylic acids and derivatives	2
171	1.26	Malic acid	C₄H₆O₅	133.014	133.014	0.7	29226667	2337869	HILIC, NEG	Carboxylic acids and derivatives	1
171	2.25	Malic acid	C₄H₆O₅	133.014	133.014	1	280067	66708	T3, NEG	Carboxylic acids and derivatives	1
172	1.41	2-Methyl-3-oxoadipic acid	C₇H₁₀O₅	173.046	173.045	-2.7	91040	9578	HILIC, NEG	Carboxylic acids and derivatives	2
173	1.43	Pantothenate	C₉H₁₇NO₅	220.118	220.118	-0.5	750000	31820	HILIC, POS	Carboxylic acids and derivatives	2
174	1.44	Glyceric acid	C₃H₆O₄	105.019	105.019	-0.4	74150	8956	HILIC, NEG	Carboxylic acids and derivatives	1
175	1.53	Citraconic acid	C₅H₆O₄	129.019	129.019	0.5	1641667	182927	HILIC, NEG	Carboxylic acids and derivatives	2
175	2.28	Citraconic acid	C₅H₆O₄	129.019	129.019	1.3	421600	129825	T3, NEG	Carboxylic acids and derivatives	2
176	1.55	2-Furoic acid	C₅H₄O₃	111.009	111.009	0.9	2050333	667732	HILIC, NEG	Carboxylic acids and derivatives	2
176	2.24	2-Furoic acid	C₅H₄O₃	111.009	111.009	0	505633	35831	T3, NEG	Carboxylic acids and derivatives	2
177	1.66	2-Hydroxy-3-oxopropanoate	C₃H₄O₄	103.004	103.004	0.2	154550	17607	HILIC, NEG	Carboxylic acids and derivatives	2
178	1.76	12-Hydroxyjasmonate sulfate	C₁₂H₁₈O₇S	305.07	305.07	0.1	922500	109037	HILIC, NEG	Carboxylic acids and derivatives	2
179	1.81	Isoascorbic acid 2-O-glucoside	C₁₂H₁₈O₁₁	337.078	337.078	-0.2	4264333	296210	HILIC, NEG	Carboxylic acids and derivatives	2
180	1.86	Erucic acid	C₂₂H₄₂O₂	337.311	337.312	2.6	22493	10052	HILIC, NEG	Carboxylic acids and derivatives	2
181	1.93	cis,cis-Muconic acid	C₆H₆O₄	141.019	141.019	-0.9	73300	481	HILIC, NEG	Carboxylic acids and derivatives	2
182	1.99	Homomevalonic acid glucoside	C₁₃H₂₄O₉	323.135	323.135	0.9	812200	128128	HILIC, NEG	Carboxylic acids and derivatives	2
183	2.02	Aconitic acid	C₆H₆O₆	173.009	173.009	0.9	36393333	1605314	HILIC, NEG	Carboxylic acids and derivatives	2
183	2.28	Aconitic acid	C₆H₆O₆	173.009	173.009	1.2	475567	47566	T3, NEG	Carboxylic acids and derivatives	2
184	2.02	Isocitric acid lactone	C₆H₆O₆	173.009	173.009	0.9	36393333	1605314	HILIC, NEG	Carboxylic acids and derivatives	2
185	2.04	SQMG(18:3)	C₂₇H₄₆O₁₁S	577.269	577.271	3.9	61020	17437	HILIC, NEG	Carboxylic acids and derivatives	2
186	2.08	Citric acid,anhydrous	C₆H₈O₇	191.02	191.02	1.1	658100000	114696861	HILIC, NEG	Carboxylic acids and derivatives	1
186	2.3	Citric acid,anhydrous	C₆H₈O₇	191.02	191.02	2.1	16543333	2995068	T3, NEG	Carboxylic acids and derivatives	1
187	2.13	Loganic acid	C₁₆H₂₄O₁₀	377.144	377.144	0.6	1192000	141421	HILIC, POS	Carboxylic acids and derivatives	2
188	2.2	N-Glucosylnicotinate	C₁₂H₁₅NO₇	286.092	286.091	-5	965233	75206	HILIC, POS	Carboxylic acids and derivatives	2
189	2.36	12-Hydroxydodecanoic acid	C₁₂H₂₄O₃	215.165	215.166	2.7	23135	1959	HILIC, NEG	Carboxylic acids and derivatives	2
190	4.28	3-Indoleacrylic acid	C₁₁H₉NO₂	188.071	188.07	-2	10703667	6123091	HILIC, POS	Carboxylic acids and derivatives	2
190	2.22	3-Indoleacrylic acid	C₁₁H₉NO₂	188.071	188.071	1.4	1651333	120355	T3, POS	Carboxylic acids and derivatives	2
191	4.41	PG 34:3	C₄₀H₇₃O₁₀P	743.487	743.489	2.7	610867	173853	HILIC, NEG	Carboxylic acids and derivatives	2
192	4.41	PG 34:2	C₄₀H₇₅O₁₀P	745.503	745.502	-0.4	193767	46521	HILIC, NEG	Carboxylic acids and derivatives	2
193	4.51	PE(18:2/18:3)	C₄₁H₇₂NO₈P	736.492	736.493	0.7	434267	142537	HILIC, NEG	Carboxylic acids and derivatives	2
193	4.52	PE(18:2/18:3)	C₄₁H₇₂NO₈P	738.507	738.506	-1.5	33905	233	HILIC, POS	Carboxylic acids and derivatives	2
194	4.56	4-Hydroxy-2-quinolinecarboxylic acid	C₁₀H₇NO₃	190.05	190.049	-2	1041500	57276	HILIC, POS	Carboxylic acids and derivatives	2
195	4.65	1-Linoleoyl-2-lysophosphatidic acid monomethyl ester	C₂₂H₄₁O₇P	447.252	447.251	-1.5	258933	104999	HILIC, NEG	Carboxylic acids and derivatives	2
196	4.7	PI(16:0/18:2)	C₄₃H₇₉O₁₃P	833.519	833.518	-0.4	249600	31396	HILIC, NEG	Carboxylic acids and derivatives	2
197	4.74	PI(16:0/18:3)	C₄₃H₇₇O₁₃P	831.503	831.504	0.8	527350	45043	HILIC, NEG	Carboxylic acids and derivatives	2
197	7.29	PI(16:0/18:3)	C₄₃H₇₇O₁₃P	831.503	831.503	0.6	24633	6235	T3, NEG	Carboxylic acids and derivatives	2
198	4.9	PG(16:0/0:0)	C₂₂H₄₅O₉P	483.273	483.272	-0.6	1765000	31432	HILIC, NEG	Carboxylic acids and derivatives	2
198	32.75	PG(16:0/0:0)	C₂₂H₄₅O₉P	483.273	483.274	3.3	45173	40455	T3, NEG	Carboxylic acids and derivatives	2
199	5.14	Quinic acid	C₇H₁₂O₆	191.056	191.056	-0.3	29000000	16676987	HILIC, NEG	Carboxylic acids and derivatives	1
200	5.18	PI(18:3/0:0)	C₂₇H₄₇O₁₂P	593.273	593.273	0.2	401300	24520	HILIC, NEG	Carboxylic acids and derivatives	2
201	5.24	Pivagabine	C₉H₁₇NO₃	188.128	188.128	0.4	177033	22343	HILIC, POS	Carboxylic acids and derivatives	2
202	6.38	Glycerophospho-ethanolamine	C₅H₁₄NO₆P	214.049	214.048	-0.5	6623000	804428	HILIC, NEG	Carboxylic acids and derivatives	2
203	6.48	Allantoic acid	C₄H₈N₄O₄	175.047	175.048	2.6	1539000	295249	HILIC, NEG	Carboxylic acids and derivatives	2
204	6.57	2-Hydroxyisobutyric acid	C₄H₈O₃	105.055	105.054	-2	46143	2402	HILIC, POS	Carboxylic acids and derivatives	2
204	3.49	2-Hydroxyisobutyric acid	C₄H₈O₃	105.055	105.055	-1.2	44997	615	T3, POS	Carboxylic acids and derivatives	2
205	7.41	Hydroxyundecenoic acid sulfate	C₁₁H₂₀O₆S	279.091	279.091	0.9	599750	60599	HILIC, NEG	Carboxylic acids and derivatives	2
206	7.6	1-Aminocyclopropane-1-carboxylic acid	C₄H₇NO₂	100.04	100.04	0.3	413100	23132	HILIC, NEG	Carboxylic acids and derivatives	1
207	7.78	Forchlorfenuron	C₁₂H₁₀ClN₃O	248.059	248.058	-0.4	1617333	433025	HILIC, POS	Carboxylic acids and derivatives	2
207	7.89	Forchlorfenuron	C₁₂H₁₀ClN₃O	248.059	248.059	0	101467	13306	T3, POS	Carboxylic acids and derivatives	2
208	7.93	LysoPC 18:0	C₂₆H₅₄NO₇P	524.371	524.37	-1.8	213050	5869	HILIC, POS	Carboxylic acids and derivatives	2
209	7.93	Trigonelline hydrochloride	C₇H₇NO₂	138.055	138.054	-4.7	69545000	1491995	HILIC, POS	Carboxylic acids and derivatives	1
210	7.94	(1,3)-1-Methyl-1,2,3,4-tetrahydro-β-carboline-3-carboxylic acid	C₁₃H₁₄N₂O₂	231.113	231.113	-0.1	714333	39767	HILIC, POS	Carboxylic acids and derivatives	2
211	7.95	Hydroxyundecadienoic acid sulfate	C₁₁H₁₈O₆S	277.075	277.075	-1	232600	31254	HILIC, NEG	Carboxylic acids and derivatives	2
212	7.95	LysoPC 18:2	C₂₆H₅₀NO₇P	520.34	520.338	-3.3	850650	369605	HILIC, POS	Carboxylic acids and derivatives	2
213	7.96	Mevalonic Acid Glucoside	C₁₂H₂₂O₉	309.119	309.119	-0.4	5135000	742462	HILIC, NEG	Carboxylic acids and derivatives	2
214	7.99	LysoPC 18:3	C₂₆H₄₈NO₇P	518.324	518.323	-2.4	2325500	754483	HILIC, POS	Carboxylic acids and derivatives	2
214	25.5	LysoPC 18:3	C₂₆H₄₈NO₇P	518.324	518.327	4.6	6717667	986884	T3, POS	Carboxylic acids and derivatives	2
215	8.02	LysoPC 18:1	C₂₆H₅₂NO₇P	522.355	522.354	-2.8	486250	181514	HILIC, POS	Carboxylic acids and derivatives	2
215	27.93	LysoPC 18:1	C₂₆H₅₂NO₇P	522.355	522.356	1.8	1078367	250734	T3, POS	Carboxylic acids and derivatives	2
216	8.07	1-Palmitoyl-sn-glycero-3-phosphocholine	C₂₄H₅₀NO₇P	496.34	496.339	-2.7	1551000	428507	HILIC, POS	Carboxylic acids and derivatives	2
216	27.35	1-Palmitoyl-sn-glycero-3-phosphocholine	C₂₄H₅₀NO₇P	496.34	496.34	1.2	3652667	671453	T3, POS	Carboxylic acids and derivatives	2
217	8.28	Itaconate	C₅H₆O₄	131.034	131.034	-0.4	269167	21131	HILIC, POS	Carboxylic acids and derivatives	2
218	8.43	Trihydroxy heptadecadienoic acid	C₁₇H₃₀O₅	313.202	313.202	-1	671250	495	HILIC, NEG	Carboxylic acids and derivatives	2
219	8.48	Eicosadienoic acid	C₂₀H₃₆O₂	307.264	307.264	-1.6	161600	29136	HILIC, NEG	Carboxylic acids and derivatives	2
220	8.5	L2,6-Diaminoheptanedioate	C₇H₁₄N₂O₄	191.103	191.102	-2	482500	29644	HILIC, POS	Carboxylic acids and derivatives	2
221	8.91	1-(sn-Glycero-3-phospho)-1-myo-inositol	C₉H₁₉O₁₁P	333.059	333.059	0.4	2443000	1531944	HILIC, NEG	Carboxylic acids and derivatives	2
222	10.76	Glycerophosphocholine	C₈H₂₀NO₆P	258.11	258.11	-1.1	60796667	13057122	HILIC, POS	Carboxylic acids and derivatives	2
223	11.07	6-β-Glucopyranosyloxyindole-3-carboxylic acid	C₁₅H₁₇NO₈	340.103	340.104	4.4	641500	76368	HILIC, POS	Carboxylic acids and derivatives	2
224	19.47	Palmitic acid	C₁₆H₃₂O₂	257.248	257.247	-0.8	27860	3917	HILIC, POS	Carboxylic acids and derivatives	2
224	33.67	Palmitic acid	C₁₆H₃₂O₂	255.233	255.234	1.5	378200	16971	T3, POS	Carboxylic acids and derivatives	2
224	33.69	Palmitic acid	C₁₆H₃₂O₂	257.248	257.248	3.9	2543333	70741	T3, NEG	Carboxylic acids and derivatives	2
225	19.78	12,13-Dihydroxy-9Z-octadecenoic acid	C₁₈H₃₄O₄	313.238	313.238	0.4	497200	19359	HILIC, NEG	Carboxylic acids and derivatives	2
225	25.67	12,13-Dihydroxy-9Z-octadecenoic acid	C₁₈H₃₄O₄	313.238	313.24	3.4	1248000	31193	T3, NEG	Carboxylic acids and derivatives	2
226	2.28	Citramalic acid	C₅H₈O₅	147.03	147.03	-0.8	75370	28	T3, NEG	Carboxylic acids and derivatives	1
227	2.3	Methyl citric acid	C₇H₁₀O₇	205.035	205.036	1.1	56900	11384	T3, NEG	Carboxylic acids and derivatives	2
228	2.31	Lipoic acid	C₈H₁₄O₂S₂	205.036	205.036	0.7	60755	15394	T3, NEG	Carboxylic acids and derivatives	2
229	2.35	α-Ketoglutaric acid	C₅H₆O₅	147.029	147.029	0.4	148870	47355	T3, POS	Carboxylic acids and derivatives	2
230	2.41	Monocrotaline N-oxide	C₁₆H₂₃NO₇	342.155	342.154	-1.2	191200	17722	T3, POS	Carboxylic acids and derivatives	2
231	2.5	Dehydroascorbic acid	C₆H₆O₆	173.009	173.009	0.9	2040000	427284	T3, NEG	Carboxylic acids and derivatives	2
232	2.61	3-(6-Hydroxyindol-3-yl) lactic acid	C₁₁H₁₁NO₄	222.076	222.076	-0.5	67593	12485	T3, POS	Carboxylic acids and derivatives	2
233	2.82	Ethyl butyrate	C₆H₁₂O₂	117.091	117.091	0.6	24850	1626	T3, POS	Carboxylic acids and derivatives	2
234	3.27	3-Phosphoglyceric acid	C₃H₇O₇P	184.986	184.986	0.7	538150	328027	T3, NEG	Carboxylic acids and derivatives	2
235	3.59	Phenaceturic acid	C₁₀H₁₁NO₃	194.081	194.081	-1.3	106973	20839	T3, POS	Carboxylic acids and derivatives	2
236	3.99	Hydroxy benzoic acid glucoside	C₁₃H₁₆O₈	299.077	299.077	-0.8	701700	86810	T3, NEG	Carboxylic acids and derivatives	2
237	4	Prostaglandin E1	C₂₀H₃₄O₅	353.233	353.233	-0.5	54333	20246	T3, NEG	Carboxylic acids and derivatives	2
238	4.02	Folinic acid	C₂₀H₂₃N₇O₇	474.173	474.173	0.2	44695	34047	T3, POS	Carboxylic acids and derivatives	2
239	4.15	Threonic acid hemicalcium salt	C₄H₈O₅	135.03	135.03	0.3	687167	186138	T3, NEG	Carboxylic acids and derivatives	1
240	4.22	4-Methylphthalic anhydride	C₉H₆O₃	163.039	163.039	0.8	8300667	453912	T3, POS	Carboxylic acids and derivatives	2
241	4.68	Pimelic acid	C₇H₁₂O₄	159.066	159.066	0.8	307033	33781	T3, NEG	Carboxylic acids and derivatives	1
242	6.56	5-Formylbenzofuran	C₉H₆O₂	147.044	147.044	0.6	432600	63797	T3, POS	Carboxylic acids and derivatives	2
243	8.48	Dihydro-orotic acid	C₅H₆N₂O₄	157.025	157.026	0.8	57950	4243	T3, NEG	Carboxylic acids and derivatives	2
244	8.97	3-Acetyl-2,5-dimethylchromone-7-O-sulfate	C₁₃H₁₂O₇S	311.023	311.023	-0.6	47327	9450	T3, NEG	Carboxylic acids and derivatives	2
245	9.19	3-Hydroxydecanedioic acid	C₁₀H₁₈O₅	217.108	217.108	-0.5	163933	8343	T3, NEG	Carboxylic acids and derivatives	2
246	9.42	Gibberellin A4	C₁₉H₂₄O₅	333.17	333.169	-3.3	1023500	17678	T3, POS	Carboxylic acids and derivatives	2
247	9.52	3-Carboxy-4-methyl-5-propyl-2-furanpropionic acid	C₁₂H₁₆O₅	239.092	239.093	0.5	27235	2114	T3, NEG	Carboxylic acids and derivatives	2
248	9.75	2-trans-Abscisic acid glucosyl ester	C₂₁H₃₀O₉	425.182	425.181	-2.3	118400	4101	T3, NEG	Carboxylic acids and derivatives	2
249	10.33	(2R)-2-((2E)-3-(4-Hydroxyphenyl)prop-2-enamido)butanedioic acid	C₁₃H₁₃NO₆	278.067	278.067	0.8	165700	1838	T3, NEG	Carboxylic acids and derivatives	2
250	10.42	Quininic acid	C₁₁H₉NO₃	204.066	204.066	0.6	114743	26775	T3, POS	Carboxylic acids and derivatives	2
251	10.89	NCGC00381006	C₂₀H₂₆O₁₀	425.145	425.144	-2.3	137567	17164	T3, NEG	Carboxylic acids and derivatives	2
252	10.97	Suberic acid	C₈H₁₄O₄	173.082	173.082	-0.1	68907	2106	T3, NEG	Carboxylic acids and derivatives	2
253	11.75	Dimethyl phthalate	C₁₀H₁₀O₄	193.051	193.051	0.9	190167	7355	T3, NEG	Carboxylic acids and derivatives	2
254	11.94	Benzoyltartaric acid	C₁₁H₁₀O₇	253.035	253.035	-0.8	47357	6543	T3, NEG	Carboxylic acids and derivatives	2
255	12.31	NCGC00385365	C₁₁H₁₆O₃	197.117	197.117	0.6	179050	30476	T3, POS	Carboxylic acids and derivatives	2
256	12.8	Maleic acid	C₄H₄O₄	115.004	115.004	0.1	114200	10770	T3, NEG	Carboxylic acids and derivatives	2
257	13.37	2-Aminododecane-1,4-diol	C₁₂H₂₇NO₂	218.211	218.212	3.9	2580667	928112	T3, POS	Carboxylic acids and derivatives	2
258	13.53	2-(6-Hydroxyhexyl)-3-methylidenebutanedioic acid	C₁₁H₁₈O₅	229.108	229.108	-2.2	8893	853	T3, NEG	Carboxylic acids and derivatives	2
259	13.95	Deoxyloganic acid	C₁₆H₂₄O₉	359.135	359.135	0.6	292900	28453	T3, NEG	Carboxylic acids and derivatives	2
260	14.11	1H-Indole-3-propanoic acid	C₁₁H₁₁NO₂	188.072	188.072	1	1077467	100256	T3, NEG	Carboxylic acids and derivatives	2
261	14.53	Hydroxy abscisic acid	C₁₅H₂₀O₅	279.124	279.124	1	162567	16013	T3, NEG	Carboxylic acids and derivatives	2
262	14.86	Dihydroabscisic acid 4'-O-glucoside	C₂₁H₃₂O₉	427.197	427.197	0.4	93477	3520	T3, NEG	Carboxylic acids and derivatives	2
263	15.37	2-Aminotetradecane-1,11,13-triol	C₁₄H₃₁NO₃	262.238	262.239	4.7	1305000	138827	T3, POS	Carboxylic acids and derivatives	2
264	15.54	NCGC00380895	C₂₇H₃₆O₁₂	551.213	551.215	2.4	219133	20498	T3, NEG	Carboxylic acids and derivatives	2
265	16.01	Nonanedioic acid	C₉H₁₆O₄	187.098	187.098	3.4	101303	22258	T3, NEG	Carboxylic acids and derivatives	2
266	16.1	Indol-3-ylacetylinositol	C₁₆H₁₉NO₇	336.109	336.109	1	131500	15380	T3, NEG	Carboxylic acids and derivatives	2
267	16.35	Dodecanedioic acid	C₁₂H₂₂O₄	229.145	229.144	-0.5	50070	841	T3, NEG	Carboxylic acids and derivatives	2
268	16.48	Phenylacetic acid	C₈H₈O₂	137.06	137.059	-3.8	49360	10853	T3, POS	Carboxylic acids and derivatives	2
269	16.55	3-Hydroxy-3-methylglutarate	C₆H₁₀O₅	161.046	161.046	0.9	22743	2916	T3, NEG	Carboxylic acids and derivatives	2
270	16.69	Vanillin	C₈H₈O₃	151.04	151.04	0.8	155767	16587	T3, NEG	Carboxylic acids and derivatives	1
271	16.77	Senkyunolide I	C₁₂H₁₆O₄	223.098	223.099	4.1	15435	884	T3, NEG	Carboxylic acids and derivatives	2
272	16.9	PA(18:2/16:0)	C₃₇H₆₉O₈P	671.466	671.465	-0.7	51710	5063	T3, NEG	Carboxylic acids and derivatives	2
273	17.43	(S)-3-Methyl-2-oxopentanoic acid	C₆H₁₀O₃	129.056	129.056	0.6	140667	27862	T3, NEG	Carboxylic acids and derivatives	2
274	17.47	7-Methyl-1-[(2S,3R,4S,5S,6R)-3,4,5-trihydroxy-6-(hydroxymethyl)oxan-2-yl]oxy-1,4a,5,6,7,7a-hexahydrocyclopenta[c]pyran-4-carboxylic acid	C₁₆H₂₄O₉	361.149	361.149	0	29085	23228	T3, POS	Carboxylic acids and derivatives	2
275	17.69	Abscisic acid	C₁₅H₂₀O₄	263.129	263.13	4.7	49977	4320	T3, NEG	Carboxylic acids and derivatives	2
276	18.14	Sebacic acid	C₁₀H₁₈O₄	201.113	201.113	0.1	25935	8747	T3, NEG	Carboxylic acids and derivatives	1
277	18.58	NCGC00385224	C₂₄H₄₂O₁₂	521.26	521.262	3.2	65520	5049	T3, NEG	Carboxylic acids and derivatives	2
278	18.59	NCGC00381219	C₂₇H₄₀O₁₆	619.224	619.226	3.5	13780	4794	T3, NEG	Carboxylic acids and derivatives	2
279	18.74	4-Isopropylbenzoic acid	C₁₀H₁₂O₂	163.076	163.077	2	838767	29157	T3, NEG	Carboxylic acids and derivatives	2
280	18.74	3-Prenyl-4-O-glucosyloxy-4-hydroxybenzoic acid	C₁₈H₂₄O₈	367.14	367.14	0.1	1367667	47374	T3, NEG	Carboxylic acids and derivatives	2
281	19	Jasmonic acid	C₁₂H₁₈O₃	209.118	209.119	3	270833	41302	T3, NEG	Carboxylic acids and derivatives	2
282	19.12	Indole-3-lactic acid	C₁₁H₁₁NO₃	206.081	206.081	1	116250	71	T3, POS	Carboxylic acids and derivatives	2
283	19.97	Trihydroxy-octadecadienoic acid	C₁₈H₃₂O₅	327.218	327.218	2.1	1547667	137990	T3, NEG	Carboxylic acids and derivatives	2
284	20.01	Dihydroactinidiolide	C₁₁H₁₆O₂	181.122	181.123	1.8	246233	34341	T3, POS	Carboxylic acids and derivatives	2
285	20.28	13-Amino-13-oxotridecanoic acid	C₁₃H₂₅NO₃	242.176	242.177	3.7	138570	75865	T3, NEG	Carboxylic acids and derivatives	2
286	20.5	FA 18:4+2O	C₁₂H₂₂O₃	213.15	213.15	2.9	112713	68139	T3, NEG	Carboxylic acids and derivatives	2
287	20.66	FA 18:3+3O	C₁₈H₃₀O₅	325.202	325.202	1.3	103033	32044	T3, NEG	Carboxylic acids and derivatives	2
288	20.71	Trihydroxy octadecenoic acid (9,12,13-TriHOME )	C₁₈H₃₄O₅	329.233	329.234	1.1	590267	5108	T3, NEG	Carboxylic acids and derivatives	2
289	20.82	2-Amino-7-methyltridecan-1-ol	C₁₄H₃₁NO	230.248	230.249	4.4	2330333	669152	T3, POS	Carboxylic acids and derivatives	2
290	21.01	Indole-3-carboxylic acid	C₉H₇NO₂	160.04	160.041	1.7	58300	6238	T3, NEG	Carboxylic acids and derivatives	2
291	21.11	Myristoyl ethanolamide	C₁₆H₃₃NO₂	272.258	272.26	4	631500	194313	T3, POS	Carboxylic acids and derivatives	2
292	21.12	2-Aminoicosane-1,6,18,19,20-pentaol	C₂₀H₄₃NO₅	378.321	378.322	2.1	115110	51322	T3, POS	Carboxylic acids and derivatives	2
293	21.14	(9Z,11E,13E,15Z)-4-Oxo-9,11,13,15-octadecatetraenoic acid	C₁₈H₂₆O₃	291.195	291.197	4.4	308067	33277	T3, POS	Carboxylic acids and derivatives	2
294	21.18	10,16-Dihydroxyhexadecanoic acid	C₁₆H₃₂O₄	287.223	287.223	0.9	434633	24257	T3, NEG	Carboxylic acids and derivatives	2
295	21.36	Methyl dihydrojasmonate	C₁₃H₂₂O₃	225.15	225.15	3.8	42267	21239	T3, NEG	Carboxylic acids and derivatives	2
296	22.25	1-(2,3-Dihydroxypropoxy)-3-(((2-(dimethylamino)ethoxy)(hydroxy)phosphoryl)oxy)propan-2-yl (11Z,14Z)-octadeca-11,14-dienoate	C₂₈H₅₄NO₉P	578.346	578.344	-4.1	74100	9518	T3, NEG	Carboxylic acids and derivatives	2
297	22.37	Dehydrophytosphingosine	C₁₈H₃₇NO₃	316.285	316.285	2	232500	74670	T3, POS	Carboxylic acids and derivatives	2
298	22.45	Tridecanedioic acid	C₁₃H₂₄O₄	243.16	243.161	1.4	23260	11483	T3, NEG	Carboxylic acids and derivatives	2
299	22.58	12-Sulfooxy-9,10-dihydrojasmonic acid	C₁₂H₂₀O₇S	307.086	307.086	0	213200	7071	T3, NEG	Carboxylic acids and derivatives	2
300	22.71	Erythro-dihydrosphingosine	C₁₈H₃₉NO₂	302.305	302.305	0.4	459133	222776	T3, POS	Carboxylic acids and derivatives	2
301	22.86	NCGC00347503	C₂₂H₃₈O₈	429.249	429.25	1.7	123500	2263	T3, NEG	Carboxylic acids and derivatives	2
302	23.03	Ethyl-4-dimethylaminobenzoate	C₁₁H₁₅NO₂	194.118	194.118	0.5	227433	26995	T3, POS	Carboxylic acids and derivatives	2
303	24.16	1-Octylpyrrolidin-2-one	C₁₂H₂₃NO	198.185	198.186	2.8	235400	17927	T3, POS	Carboxylic acids and derivatives	2
304	24.16	Hippuric acid	C₉H₉NO₃	180.066	180.065	0.1	37515	375	T3, POS	Carboxylic acids and derivatives	2
305	24.16	2-Phenylacetamide	C₈H₉NO	136.076	136.076	0.9	75010	75510	T3, POS	Carboxylic acids and derivatives	2
306	24.26	Hydroxy oxo-octadecadienoic acid	C₁₈H₃₀O₄	309.207	309.207	1.7	973067	175982	T3, NEG	Carboxylic acids and derivatives	2
307	24.29	Isatindosulfonic acid B	C₁₀H₈N₂O₃S	237.033	237.033	0.8	105720	43954	T3, POS	Carboxylic acids and derivatives	2
308	24.37	MGMG 16:3	C₂₅H₄₂O₉	485.276	485.276	1.1	178800	34138	T3, NEG	Carboxylic acids and derivatives	2
309	24.51	α-Linolenoyl ethanolamide	C₂₀H₃₅NO₂	322.274	322.274	0.9	64975	7262	T3, POS	Carboxylic acids and derivatives	2
310	24.54	2-Amino-1,3-eicosanediol	C₂₀H₄₃NO₂	330.337	330.337	0.5	785450	14637	T3, POS	Carboxylic acids and derivatives	2
311	24.74	Traumatic acid	C₁₂H₂₀O₄	229.143	229.143	-0.8	97363	7097	T3, POS	Carboxylic acids and derivatives	2
312	24.77	9,10-Dihydroxy-12Z-octadecenoic acid	C₁₈H₃₄O₄	313.238	313.239	1.3	439667	67470	T3, NEG	Carboxylic acids and derivatives	2
313	24.85	Dihydroxy octadecadienoic acid	C₁₈H₃₂O₄	311.223	311.223	1.4	124800	7562	T3, NEG	Carboxylic acids and derivatives	2
314	24.88	Glycerol 9,11,13-octadecatrienoyl ester	C₂₁H₃₆O₄	353.269	353.268	-0.9	1970333	665933	T3, POS	Carboxylic acids and derivatives	2
315	24.89	Prostaglandin A1 methyl ester	C₂₁H₃₄O₄	351.253	351.254	3.2	612833	60171	T3, POS	Carboxylic acids and derivatives	2
316	25.26	Corchorifatty acid B	C₁₈H₂₈O₄	307.191	307.192	0.7	104173	18090	T3, NEG	Carboxylic acids and derivatives	2
317	25.49	1-(((2-(Dimethylamino)ethoxy) (hydroxy) phosphoryl)oxy)-3-hydroxypropan-2-yl (9Z,12Z,15E)-octadeca-9,12,15-trienoate	C₂₅H₄₆NO₇P	502.294	502.295	2.1	191533	12352	T3, NEG	Carboxylic acids and derivatives	2
318	25.58	LysoPE 18:3	C₂₃H₄₂NO₇P	476.277	476.279	4.9	2116000	380804	T3, POS	Carboxylic acids and derivatives	2
319	25.68	8,15-Dihete	C₂₀H₃₂O₄	337.237	337.237	-0.7	347467	145178	T3, POS	Carboxylic acids and derivatives	2
320	25.78	Dodecanamide	C₁₂H₂₅NO	200.201	200.202	4.9	655500	96937	T3, POS	Carboxylic acids and derivatives	2
321	25.81	LysoPC 16:1	C₂₄H₄₈NO₇P	494.324	494.324	-0.5	90800	10384	T3, POS	Carboxylic acids and derivatives	2
322	25.96	Folic acid	C₁₉H₁₉N₇O₆	440.132	440.132	-0.1	128667	5654	T3, NEG	Carboxylic acids and derivatives	2
323	26.02	Hexadecanedioate	C₁₆H₃₀O₄	285.207	285.207	0.9	54827	7335	T3, NEG	Carboxylic acids and derivatives	2
324	26.14	7β,8β,14β-Trihydroxypimara-15-ene-18-oic acid methyl ester	C₂₁H₃₄O₅	367.248	367.248	-0.2	192833	26920	T3, POS	Carboxylic acids and derivatives	2
325	26.23	9-Hydroxy-10E,12Z,15Z octadecatrienoic acid (9-HOTrE )	C₁₈H₃₀O₃	293.212	293.213	3.8	2242667	27062	T3, NEG	Carboxylic acids and derivatives	2
326	26.6	1-(((2-(Dimethylamino)ethoxy)(hydroxy)phosphoryl)oxy)-3-hydroxypropan-2-yl (9Z,12Z)-octadeca-9,12-dienoate*	C₂₅H₄₈NO₇P	504.31	504.309	-0.2	79503	7961	T3, NEG	Carboxylic acids and derivatives	2
327	26.67	DGMG 18:3	C₃₃H₅₆O₁₄	677.374	677.375	0.9	247833	120504	T3, POS	Carboxylic acids and derivatives	2
328	26.73	MGMG 18:3	C₂₇H₄₆O₉	513.307	513.309	3.3	49583	6617	T3, NEG	Carboxylic acids and derivatives	2
329	26.73	LysoPE 18:2	C₂₃H₄₄NO₇P	478.293	478.295	4.3	807700	178900	T3, POS	Carboxylic acids and derivatives	2
330	26.96	3,5-Di-tert-butylbenzoic acid	C₁₅H₂₂O₂	235.169	235.17	3.5	112443	13782	T3, POS	Carboxylic acids and derivatives	2
331	27.24	Hydroxy-octadecadienoic acid	C₁₈H₃₂O₃	295.228	295.229	2.5	800200	29044	T3, NEG	Carboxylic acids and derivatives	2
332	27.27	MG(16:3)	C₁₉H₃₂O₄	325.237	325.238	3.3	846900	99567	T3, POS	Carboxylic acids and derivatives	2
333	27.34	1-Pentadecanoyl-2-hydroxy-sn-glycero-3-phosphocholine	C₂₃H₄₈NO₇P	480.31	480.311	2.1	121700	9205	T3, NEG	Carboxylic acids and derivatives	2
334	27.49	1-Palmitoyl-2-hydroxy-sn-glycero-3-phosphoethanolamine	C₂₁H₄₄NO₇P	452.278	452.28	4.1	1227000	149563	T3, NEG	Carboxylic acids and derivatives	2
335	28.08	1-Oleoyl-sn-glycero-3-phosphoethanolamine	C₂₃H₄₆NO₇P	478.294	478.296	4.1	315800	42418	T3, NEG	Carboxylic acids and derivatives	2
336	28.11	PC(17:0/0:0)	C₂₅H₅₂NO₇P	510.355	510.355	-1.7	53457	28791	T3, POS	Carboxylic acids and derivatives	2
337	28.13	1-(2,3-Dihydroxypropoxy)-3-(((2-(dimethylamino)ethoxy)(hydroxy)phosphoryl)oxy)propan-2-yl palmitate*	C₂₆H₅₄NO₉P	554.346	554.346	-0.5	65760	5815	T3, NEG	Carboxylic acids and derivatives	2
338	28.15	9,10-Epoxyoctadecanoic acid	C₁₈H₃₄O₃	297.244	297.244	1.6	187500	8784	T3, NEG	Carboxylic acids and derivatives	2
339	28.69	N-Isobutyl decanamide	C₁₄H₂₉NO	228.232	228.233	2.5	696300	136330	T3, POS	Carboxylic acids and derivatives	2
340	29.04	Methyl jasmonate	C₁₃H₂₀O₃	223.134	223.135	3.2	15550	2659	T3, NEG	Carboxylic acids and derivatives	2
341	29.32	Stearidonic acid methyl ester	C₁₉H₃₀O₂	291.232	291.232	0.1	288767	41938	T3, POS	Carboxylic acids and derivatives	2
342	29.39	MG(18:3(9Z,12Z,15Z)/0:0/0:0)	C₂₁H₃₆O₄	353.269	353.269	0.6	10124667	1231562	T3, POS	Carboxylic acids and derivatives	2
343	29.43	Linoleoyl ethanolamide	C₂₀H₃₇NO₂	324.29	324.29	0.1	32980	5897	T3, POS	Carboxylic acids and derivatives	2
344	29.55	Unoprostone isopropyl ester	C₂₅H₄₄O₅	425.326	425.325	-1.8	166733	35016	T3, POS	Carboxylic acids and derivatives	2
345	29.72	1-(2,3-Dihydroxypropoxy)-3-(((2-(dimethylamino)ethoxy)(hydroxy)phosphoryl)oxy)propan-2-yl heptadecanoate	C₂₇H₅₆NO₉P	568.362	568.363	2.1	201650	7000	T3, NEG	Carboxylic acids and derivatives	2
346	29.75	LysoPC 20:3	C₂₈H₅₂NO₇P	546.355	546.356	0.3	95783	21391	T3, POS	Carboxylic acids and derivatives	2
347	29.98	Norlinolenic acid	C₁₇H₂₈O₂	263.202	263.202	1.3	35113	6262	T3, NEG	Carboxylic acids and derivatives	2
348	30.15	2-Hydroxypentadecanoic acid	C₁₅H₃₀O₃	257.212	257.212	-0.5	31033	4445	T3, NEG	Carboxylic acids and derivatives	2
349	30.39	Tributyl acetylcitrate	C₂₀H₃₄O₈	403.233	403.234	4.1	30460	5733	T3, POS	Carboxylic acids and derivatives	2
350	30.94	Linoleoylglycerol	C₂₁H₃₈O₄	355.284	355.284	-0.4	347867	95484	T3, POS	Carboxylic acids and derivatives	2
351	31.09	Pinolenic acid	C₁₈H₃₀O₂	279.232	279.232	0.4	945133	402780	T3, POS	Carboxylic acids and derivatives	2
352	31.09	13(S)-HODE methyl ester	C₁₉H₃₄O₃	311.258	311.258	-0.1	1150333	82857	T3, POS	Carboxylic acids and derivatives	2
353	31.11	Traumatin	C₁₂H₂₀O₃	211.134	211.134	0.1	159000	10853	T3, NEG	Carboxylic acids and derivatives	2
354	31.18	13,14-Dihydro-16,16-difluoroprostaglandin E1	C₂₀H₃₄F₂O₅	393.245	393.245	1.1	492650	72903	T3, POS	Carboxylic acids and derivatives	2
355	31.5	Hydroxyhexadecanoic acid	C₁₆H₃₂O₃	271.228	271.228	1.2	322133	19846	T3, NEG	Carboxylic acids and derivatives	2
356	31.78	(7Z)-Hexadecenoic acid	C₁₆H₃₀O₂	253.217	253.218	2	150233	7583	T3, NEG	Carboxylic acids and derivatives	2
357	32.5	Linoleic acid	C₁₈H₃₂O₂	281.248	281.247	-0.6	92467	34425	T3, POS	Carboxylic acids and derivatives	2
358	32.52	trans-11-Octadecadienoate	C₁₉H₃₄O₄	325.238	325.238	-0.9	17460	1754	T3, NEG	Carboxylic acids and derivatives	2
359	32.83	PAz-PC	C₃₃H₆₄NO₁₀P	666.434	666.434	-0.3	67185	8068	T3, POS	Carboxylic acids and derivatives	2
360	33.37	LysoPC 14:0	C₂₂H₄₆NO₇P	468.308	468.309	1	161500	15698	T3, POS	Carboxylic acids and derivatives	2
361	33.68	Dihydromonacolin L acid	C₁₉H₃₂O₄	323.223	323.221	-4.4	1953667	81733	T3, NEG	Carboxylic acids and derivatives	2
362	33.76	14(15)-Epetre methyl ester	C₂₁H₃₄O₃	335.258	335.258	-0.9	3295000	59025	T3, POS	Carboxylic acids and derivatives	2
363	35.07	PI(16:0/18:1)	C₄₃H₈₁O₁₃P	835.534	835.53	-4.8	172200	55579	T3, NEG	Carboxylic acids and derivatives	2
364	35.91	Monolinolenin (9c,12c,15c)	C₂₁H₃₆O₄	351.254	351.253	-1.6	417033	32560	T3, NEG	Carboxylic acids and derivatives	2
365	36	Stearic acid	C₁₈H₃₆O₂	283.264	283.265	3	7427667	566369	T3, NEG	Carboxylic acids and derivatives	2
366	36.06	Hydroxy tetracosanoic acid	C₂₄H₄₈O₃	383.353	383.354	2	24493	726	T3, NEG	Carboxylic acids and derivatives	2
367	36.56	Erucamide	C₂₂H₄₃NO	338.342	338.343	4.8	911700	22345	T3, POS	Carboxylic acids and derivatives	2
368	36.67	Adipic acid	C₆H₁₀O₄	147.065	147.065	0.8	452333	23498	T3, POS	Carboxylic acids and derivatives	1
369	37.16	3,3,14,14-Tetramethylhexadecanedioic acid	C₂₀H₃₈O₄	341.27	341.27	0.1	30647	5405	T3, NEG	Carboxylic acids and derivatives	2
370	38.25	Lignoceric acid	C₂₄H₄₈O₂	367.358	367.359	1.2	37933	5032	T3, NEG	Carboxylic acids and derivatives	2
371	38.49	Dilinolenin	C₃₉H₆₄O₅	613.483	613.485	3.6	1202800	333406	T3, POS	Carboxylic acids and derivatives	2
372	1.09	Cyclobrassinin	C₁₁H₁₀N₂S₂	235.036	235.035	-1.7	1511333	65072	HILIC, POS	GSL and derivatives	2
373	1.28	3-Hydroxy-6-(methylsulfinyl)hexyl GSL	C₁₄H₂₇NO₁₁S₃	480.067	480.067	-0.4	599900	50629	HILIC, NEG	GSL and derivatives	2
373	23.47	3-Hydroxy-6-(methylsulfinyl)hexyl GSL	C₁₄H₂₇NO₁₁S₃	480.067	480.067	-1	3244000	29206	T3, NEG	GSL and derivatives	2
374	1.28	4-Methoxyglucobrassicin	C₁₇H₂₂N₂O₁₀S₂	477.064	477.065	0.8	25633333	351331	HILIC, NEG	GSL and derivatives	2
374	21.63	4-Methoxyglucobrassicin	C₁₇H₂₂N₂O₁₀S₂	477.064	477.065	2	26366667	2960715	T3, NEG	GSL and derivatives	2
375	1.28	(1R)-2-Benzoyloxy-1-methylethyl GSL	C₁₇H₂₃NO₁₁S₂	480.064	480.066	3.7	574800	33375	HILIC, NEG	GSL and derivatives	2
376	1.35	Indol-3-ylmethyl-glucosinolate	C₁₆H₂₀N₂O₉S₂	447.054	447.054	0.8	8587000	312019	HILIC, NEG	GSL and derivatives	1
376	19.77	Indol-3-ylmethyl-glucosinolate	C₁₆H₂₀N₂O₉S₂	447.054	447.055	3.5	77006667	1800120	T3, NEG	GSL and derivatives	1
377	1.37	Pentyl glucosinolate	C₁₂H₂₃NO₉S₂	388.074	388.074	0.5	695250	14779	HILIC, NEG	GSL and derivatives	2
378	1.46	Glucoerucin	C₁₂H₂₃NO₉S₃	420.046	420.046	0.7	286200	47800	HILIC, NEG	GSL and derivatives	2
378	17.28	Glucoerucin	C₁₂H₂₃NO₉S₃	420.046	420.047	1	10029333	676063	T3, NEG	GSL and derivatives	2
379	1.49	Butyl glucosinolate	C₁₁H₂₁NO₉S₂	374.058	374.059	0.8	74603	24356	HILIC, NEG	GSL and derivatives	2
380	1.49	1-Hydroxyindole-3-methyl glucosinolate	C₁₆H₂₀N₂O₁₀S₂	463.049	463.049	0.4	533733	87678	HILIC, NEG	GSL and derivatives	2
381	1.5	Desulfuried 4-methoxyglucobrassicin	C₁₇H₂₂N₂O₇S	399.122	399.122	0.2	159067	5468	HILIC, POS	GSL and derivatives	2
382	1.62	Ethyl GSL	C₉H₁₇NO₉S₂	348.042	348.043	2.4	197750	41649	HILIC, POS	GSL and derivatives	2
383	1.75	7-(Methylsulfanyl)heptyl GSL	C₁₅H₂₉NO₉S₃	462.093	462.092	-1.9	252533	48358	HILIC, NEG	GSL and derivatives	2
384	1.78	6-Methylsulfanyl-3-oxohexyl isothiocyanate	C₈H₁₃NOS₂	202.037	202.036	-0.5	867200	122277	HILIC, NEG	GSL and derivatives	2
385	1.8	5-(Methylsulfanyl)pentyl GSL	C₁₃H₂₅NO₉S₃	434.062	434.061	-1	573200	114410	HILIC, NEG	GSL and derivatives	2
386	1.82	7-Methylsulfinyl-3-oxoheptyl isothiocyanate	C₉H₁₅NO₂S₂	232.047	232.047	-0.7	1452667	104620	HILIC, NEG	GSL and derivatives	2
387	1.87	6′-Isoferuloylindol-3-ylmethyl isothiocyanate	C₂₀H₁₆N₂O₃S₂	397.068	397.068	1.2	946000	11455	HILIC, POS	GSL and derivatives	2
388	2.09	2-Methyl-2-propenyl isothiocyanate	C₅H₇NS	112.023	112.023	0.1	1829000	247974	HILIC, NEG	GSL and derivatives	2
389	2.45	5-(Methylseleno)pentyl isothiocyanate	C₇H₁₃NSSe	215.992	215.992	-2.3	52035	6583	HILIC, NEG	GSL and derivatives	2
390	3.09	5-Phenylpentyl isothiocyanate	C₁₂H₁₅NS₂	236.057	236.058	0.6	315033	152759	HILIC, NEG	GSL and derivatives	2
391	3.31	Glucoalyssin	C₁₃H₂₅NO₁₀S₃	450.057	450.057	0	220033	25134	HILIC, NEG	GSL and derivatives	2
391	19.77	Glucoalyssin	C₁₃H₂₅NO₁₀S₃	450.057	450.057	0	1507333	35501	T3, NEG	GSL and derivatives	2
392	3.37	Glucoraphanin	C₁₂H₂₃NO₁₀S₃	436.041	436.041	-0.6	48253333	7889590	HILIC, NEG	GSL and derivatives	2
392	3.8	Glucoraphanin	C₁₂H₂₃NO₁₀S₃	436.041	436.041	0.9	24773333	4280238	T3, NEG	GSL and derivatives	2
393	3.39	But-3-enylglucosinolate	C₁₁H₁₉NO₉S₂	372.043	372.043	0.4	26680	0	HILIC, NEG	GSL and derivatives	1
394	4.05	Glucoiberin	C₁₁H₂₁NO₁₀S₃	422.025	422.026	0.1	13624667	4046537	HILIC, NEG	GSL and derivatives	2
394	3.06	Glucoiberin	C₁₁H₂₁NO₁₀S₃	422.025	422.026	0.4	5698667	1727681	T3, NEG	GSL and derivatives	2
395	4.24	6-Hydroxyhexyl glucosinolate	C₁₃H₂₅NO₁₀S₂	418.085	418.085	0.1	345750	58053	HILIC, NEG	GSL and derivatives	2
396	5.23	Progoitrin	C₁₁H₁₉NO₁₀S₂	388.038	388.038	0.5	219600	105300	HILIC, NEG	GSL and derivatives	2
397	5.24	10-(Methylsulfanyl)decyl isothiocyanate	C₁₂H₂₃NS₂	246.134	246.134	-0.9	885333	139608	HILIC, POS	GSL and derivatives	2
398	6.56	2-Hydroxyethyl isothiocyanate	C₃H₅NOS	104.016	104.016	-4.1	22677	1159	HILIC, POS	GSL and derivatives	2
399	6.72	Benzyl nitrile	C₈H₇N	116.051	116.051	4.2	139250	40376	HILIC, NEG	GSL and derivatives	2
399	8.47	Benzyl nitrile	C₈H₇N	116.051	116.051	1.5	161000	10041	T3, NEG	GSL and derivatives	2
400	6.82	(RS)-11-(Methylsulfinyl)undecyl isothiocyanate	C₁₃H₂₅NOS₂	276.145	276.144	-4.3	979400	134222	HILIC, POS	GSL and derivatives	2
400	15.75	(RS)-11-(Methylsulfinyl)undecyl isothiocyanate	C₁₃H₂₅NOS₂	276.145	276.145	-1.1	158900	12304	T3, POS	GSL and derivatives	2
401	7.24	(RS)-10-(Methylsulfinyl)decyl isothiocyanate	C₁₂H₂₃NOS₂	262.129	262.129	-3	7804667	2310510	HILIC, POS	GSL and derivatives	2
401	8.12	(RS)-10-(Methylsulfinyl)decyl isothiocyanate	C₁₂H₂₃NOS₂	262.129	262.129	-2.9	210150	14354	T3, POS	GSL and derivatives	2
402	7.42	(α-Rhamnopyranosyloxy)benzyl nitrile	C₁₄H₁₇NO₅	278.103	278.103	-0.8	2391333	286219	HILIC, NEG	GSL and derivatives	2
402	15.61	(α-Rhamnopyranosyloxy)benzyl nitrile	C₁₄H₁₇NO₅	278.103	278.104	1.9	1835667	513507	T3, NEG	GSL and derivatives	2
403	7.48	4-Phenylbutyl nitrile	C₁₁H₁₃N	160.112	160.111	-4.8	347000	60879	HILIC, POS	GSL and derivatives	2
404	7.64	(RS)-9-(Methylsulfinyl)nonyl nitrile	C₁₁H₂₁NOS	216.142	216.142	-1	347500	35780	HILIC, POS	GSL and derivatives	2
405	7.64	(RS)-9-(Methylsulfinyl)nonyl isothiocyanate	C₁₁H₂₁NOS₂	248.114	248.113	-4.2	2137000	376124	HILIC, POS	GSL and derivatives	2
405	2.97	(RS)-9-(Methylsulfinyl)nonyl isothiocyanate	C₁₁H₂₁NOS₂	248.114	248.114	-0.6	66870	10722	T3, POS	GSL and derivatives	2
406	7.65	6-(Benzoyloxy)hexyl GSL	C₂₀H₂₉NO₁₁S₂	522.111	522.111	-0.9	487050	13081	HILIC, NEG	GSL and derivatives	2
407	7.67	N-Acetylindol-3-ylmethyl isothiocyanate	C₁₂H₁₀N₂OS	229.044	229.045	4.6	373150	85913	HILIC, NEG	GSL and derivatives	2
408	7.68	8-(Methylsulfonyl)octyl nitrile	C₁₀H₁₉NO₂S	218.121	218.121	2.2	192950	16758	HILIC, POS	GSL and derivatives	2
409	7.74	10-(Methylsulfonyl)decyl isothiocyanate	C₁₂H₂₃NO₂S₂	278.124	278.123	-4.8	618400	232955	HILIC, POS	GSL and derivatives	2
410	7.75	9-(Methylsulfonyl)nonyl GSL	C₁₇H₃₃NO₁₁S₃	522.114	522.112	-4.6	876850	61589	HILIC, NEG	GSL and derivatives	2
410	17.58	9-(Methylsulfonyl)nonyl GSL	C₁₇H₃₃NO₁₁S₃	522.114	522.115	0.6	35200	8910	T3, NEG	GSL and derivatives	2
411	7.75	9-(Methylsulfonyl)nonyl isothiocyanate	C₁₁H₂₁NO₂S₂	264.109	264.108	-4	3346333	318783	HILIC, POS	GSL and derivatives	2
412	7.77	(RS)-8-(Methylsulfinyl)-3-oxooctyl isothiocyanate	C₁₀H₁₇NO₂S₂	248.077	248.078	1.9	611650	105430	HILIC, POS	GSL and derivatives	2
413	7.87	(RS)-7-(Methylsulfinyl)heptyl isothiocyanate	C₉H₁₇NOS₂	218.068	218.068	0.5	1817500	245366	HILIC, NEG	GSL and derivatives	2
414	7.91	3-Hydroxy-6-(methylsulfanyl)hexyl isothiocyanate	C₈H₁₅NOS₂	204.052	204.052	-0.1	554200	62050	HILIC, NEG	GSL and derivatives	2
415	8.04	(RS,3E)-6′-Sinapoyl-4-(methylsulfinyl)but-3-enyl isothiocyanate	C₁₇H₁₉NO₄S₂	364.068	364.068	-0.3	2093667	482840	HILIC, NEG	GSL and derivatives	2
415	8.47	(RS,3E)-6′-Sinapoyl-4-(methylsulfinyl)but-3-enyl isothiocyanate	C₁₇H₁₉NO₄S₂	364.068	364.069	0.9	2150667	151001	T3, NEG	GSL and derivatives	2
416	8.08	Desulfuried Gluconapin	C₁₁H₁₉NO₆S	294.101	294.1	-0.8	2948333	1478913	HILIC, POS	GSL and derivatives	2
417	8.12	(RS)-8-(Methylsulfinyl)octyl isothiocyanate	C₁₀H₁₉NOS₂	234.098	234.097	-4.9	3603667	1432938	HILIC, POS	GSL and derivatives	2
418	8.25	(1R)-1-(Benzoyloxymethyl)propyl nitrile	C₁₂H₁₃NO₂	202.087	202.087	-4.3	129450	25527	HILIC, NEG	GSL and derivatives	2
418	18.99	(1R)-1-(Benzoyloxymethyl)propyl nitrile	C₁₂H₁₃NO₂	202.087	202.087	-0.3	15550	2673	T3, NEG	GSL and derivatives	2
419	8.25	8-(Methylsulfonyl)octyl isothiocyanate	C₁₀H₁₉NO₂S₂	250.093	250.092	-4	4125667	670072	HILIC, POS	GSL and derivatives	2
420	8.3	7-(Methylsulfanyl)heptyl isothiocyanate	C₉H₁₇NS₂	202.073	202.073	0.9	190550	17041	HILIC, NEG	GSL and derivatives	2
421	8.42	6′-Benzoyl-4-(methylsulfinyl)butyl nitrile	C₁₃H₁₆NO₂S	249.083	249.083	-0.6	125550	32315	HILIC, NEG	GSL and derivatives	2
422	8.53	Desulfuried Sinigrin	C₁₀H₁₇NO₆S	280.085	280.084	-3	723100	125976	HILIC, POS	GSL and derivatives	2
423	8.62	1,4-Dimethoxyindol-3-ylmethyl isothiocyanate	C₁₂H₁₂N₂O₂S	249.069	249.069	-0.9	237700	17498	HILIC, POS	GSL and derivatives	2
423	7.88	1,4-Dimethoxyindol-3-ylmethyl isothiocyanate	C₁₂H₁₂N₂O₂S	249.069	249.07	3.2	817767	97477	T3, POS	GSL and derivatives	2
424	8.81	4,5,6,7-Tetrahydroxydecyl isothiocyanate	C₁₁H₁₁NO₄S	252.034	252.035	4.1	222850	3889	HILIC, NEG	GSL and derivatives	2
425	10.55	4-(4′-O-Acetyl-α-rhamnopyranosyloxy)benzyl GSL	C₂₂H₃₁NO₁₅S₂	614.121	614.121	0.1	137500	15132	HILIC, POS	GSL and derivatives	2
426	10.6	Benzoyloxymethyl GSL	C₁₅H₁₉NO₁₁S₂	452.033	452.032	-2.2	167000	11906	HILIC, NEG	GSL and derivatives	2
427	10.6	6′-Isoferuloyl-(2S)-2-hydroxy-2-phenylethyl GSL	C₂₅H₂₉NO₁₃S₂	614.101	614.101	1.3	23545	1478	HILIC, NEG	GSL and derivatives	2
428	10.73	((R)-3′-Hydroxyglucoisatisin) isothiocyanate	C₁₅H₁₃N₂O₄S	318.067	318.067	-0.3	1585000	296592	HILIC, POS	GSL and derivatives	2
429	2.13	(2S)-2-Hydroxy-2-methylbutyl nitrile	C₆H₁₁NO	114.091	114.091	-3.7	56933	5739	T3, POS	GSL and derivatives	2
430	2.56	2-Hydroxypentyl nitrile	C₆H₁₁NO	114.091	114.091	-1.4	267300	141	T3, POS	GSL and derivatives	2
431	2.91	1-Isothiocyanato-9-(methylsulfinyl)-nonane	C₁₁H₂₁NOS₂	248.114	248.114	0.1	32810	23570	T3, POS	GSL and derivatives	2
432	3.46	6-(Methylsulfonyl)hexyl isothiocyanate	C₈H₁₅NO₂S₂	222.062	222.062	1	190900	49356	T3, POS	GSL and derivatives	2
433	3.56	1,4-Dimethoxyindol-3-ylmethyl nitrile	C₁₂H₁₂N₂O₂	217.097	217.097	0.1	281200	1273	T3, POS	GSL and derivatives	2
434	3.61	Methoxybenzyl GSL	C₁₅H₂₁NO₁₀S₂	438.053	438.052	-2.4	8248333	522967	T3, NEG	GSL and derivatives	2
435	3.67	2-Hydroxy-2-methylpropyl isothiocyanate	C₅H₉NOS	132.048	132.048	0.6	176867	32776	T3, POS	GSL and derivatives	2
436	3.76	(2S)-2-Hydroxy-2-methylbutyl isothiocyanate	C₆H₁₁NOS	146.063	146.063	-0.3	635300	222824	T3, POS	GSL and derivatives	2
437	3.81	1-Isothiocyanato-8-(methylsulfinyl)-octane	C₁₀H₁₉NOS₂	234.098	234.098	-0.5	20930	4101	T3, POS	GSL and derivatives	2
437	3.93	1-Isothiocyanato-8-(methylsulfinyl)-octane	C₁₀H₁₉NOS₂	232.084	232.083	-0.4	59675	8931	T3, NEG	GSL and derivatives	2
438	4.07	3-Hydroxy-5-(methylsulfonyl)pentyl GSL	C₁₃H₂₅NO₁₂S₃	482.047	482.047	0.9	43745	7573	T3, NEG	GSL and derivatives	2
439	4.07	(RS)-3-(Methylsulfinyl)propyl isothiocyanate	C₅H₉NOS₂	164.02	164.02	-0.7	113000	9379	T3, POS	GSL and derivatives	2
440	4.1	4-Methylumbelliferyl glucuronide	C₁₆H₁₆O₉	351.072	351.072	-0.8	1872667	415252	T3, NEG	GSL and derivatives	2
441	5.02	(2S)-2-Benzoyloxybut-3-enyl nitrile	C₁₂H₁₁NO₂	202.086	202.086	0	245967	51220	T3, POS	GSL and derivatives	2
442	7.02	6-Heptenyl GSL	C₁₄H₂₅NO₉S₂	414.09	414.09	-0.3	662733	90989	T3, NEG	GSL and derivatives	2
443	7.43	Benzoyloxymethyl nitrile	C₉H₇NO₂	162.055	162.055	-0.9	785800	116901	T3, POS	GSL and derivatives	2
444	7.89	Sulforaphane	C₆H₁₁NOS₂	178.035	178.035	-0.7	1993000	412491	T3, POS	GSL and derivatives	1
445	8.29	5-Oxooctyl GSL	C₁₅H₂₇NO₁₀S₂	444.1	444.099	-2.5	797350	164544	T3, NEG	GSL and derivatives	2
446	8.32	1-Pentenyl glucosinolate	C₁₂H₂₁NO₉S₂	386.058	386.059	1.1	80037	9352	T3, NEG	GSL and derivatives	2
447	8.4	3,4-Dihydroxybenzyl GSL	C₁₄H₁₉NO₁₁S₂	442.047	442.048	0.7	30090	10819	T3, POS	GSL and derivatives	2
448	8.46	(2S)-2-Hydroxypent-4-enyl GSL	C₁₂H₂₁NO₁₀S₂	402.053	402.052	-2.5	4277333	1509058	T3, NEG	GSL and derivatives	2
449	8.47	4-Methylthio-3-butenyl glucosinolate (Dehydroerucin)	C₁₂H₂₁NO₉S₃	418.031	418.031	0.9	42490	20916	T3, NEG	GSL and derivatives	2
450	9.09	2-Glucosyloxy-4-hydroxybenzeneaceto nitrile	C₁₄H₁₇NO₇	310.093	310.094	3.3	210400	22660	T3, NEG	GSL and derivatives	2
451	10	(RS)-10-(Methylsulfinyl)decyl GSL	C₁₈H₃₅NO₁₀S₃	520.135	520.135	0.9	103027	38159	T3, NEG	GSL and derivatives	2
452	10.78	8-(Methylsulfanyl)octyl GSL	C₁₆H₃₁NO₉S₃	476.109	476.109	0.5	98080	12615	T3, NEG	GSL and derivatives	2
453	10.79	6′-Isoferuloyl-(R)-2-hydroxy-2-(4-hydroxyphenyl)ethyl GSL	C₂₅H₂₉NO₁₄S₂	630.096	630.098	3.1	47385	16016	T3, NEG	GSL and derivatives	2
454	12.82	(Hydroxyphenyl)ethyl nitrile	C₉H₉NO	146.061	146.061	1	41647	10490	T3, NEG	GSL and derivatives	2
455	13.35	Hydroxy methoxybenzyl GSL	C₁₅H₂₁NO₁₁S₂	454.048	454.048	-0.1	118850	3041	T3, NEG	GSL and derivatives	2
456	13.53	Desulfuried Glucoraphanin	C₁₂H₂₃NO₇S₂	356.084	356.083	-4.6	1440500	833944	T3, NEG	GSL and derivatives	2
457	14	((R)-3′-Hydroxyglucoisatisin	C₂₁H₂₅N₂O₁₃S₂	576.073	576.073	0.2	355200	87296	T3, NEG	GSL and derivatives	2
458	14.88	5-(Benzoyloxy)pentyl GSL	C₁₉H₂₇NO₁₁S₂	510.11	510.11	-0.4	39737	3546	T3, POS	GSL and derivatives	2
459	15.03	(RS, 3E)-6′-Sinapoyl-4-(methylsulfinyl)but-3-enyl nitrile	C₁₇H₁₉NO₄S	332.096	332.096	-1.7	37130	17282	T3, NEG	GSL and derivatives	2
460	15.61	(Benzoyloxy)propyl nitrile	C₁₁H₁₁NO₂	188.072	188.072	2.3	1410067	414326	T3, NEG	GSL and derivatives	2
461	16.07	Hydroxyindol ylmethyl GSL	C₁₆H₂₀N₂O₁₀S₂	463.049	463.049	0.8	8613667	443795	T3, NEG	GSL and derivatives	2
462	16.9	6-(Methylthio)amyl glucosinolate	C₁₃H₂₅NO₉S₃	434.062	434.062	2.8	169100	97581	T3, NEG	GSL and derivatives	2
463	16.91	(RS, 3E)-4-(Methylsulfinyl)but-3-enyl GSL	C₁₂H₂₁NO₁₀S₃	434.025	434.026	2	42095	1195	T3, NEG	GSL and derivatives	2
464	16.91	Sinigrin SIN	C₁₀H₁₇NO₉S₂	360.042	360.042	0.3	18470	3012	T3, POS	GSL and derivatives	2
465	17.3	Octylglucosinolate	C₁₅H₂₉NO₉S₂	430.121	430.119	-3.9	276733	19433	T3, NEG	GSL and derivatives	2
466	17.31	Hexyl GSL	C₁₃H₂₅NO₉S₂	402.09	402.089	-3.3	262300	56427	T3, NEG	GSL and derivatives	2
467	17.37	Indole-3-acetonitrile	C₁₀H₈N₂	157.076	157.076	0.9	246000	5122	T3, POS	GSL and derivatives	2
468	17.9	4-(4′-O-Acetyl-α-rhamnopyranosyloxy)benzyl isothiocyanate	C₁₆H₁₉NO₆S	352.086	352.086	-0.3	126633	42940	T3, NEG	GSL and derivatives	2
469	18.34	Pentyl GSL	C₁₂H₂₃NO₉S₂	388.074	388.074	0.6	7943000	1784282	T3, NEG	GSL and derivatives	2
470	18.4	Indole-3-carbinol	C₉H₉NO	148.076	148.076	0.5	261767	70026	T3, POS	GSL and derivatives	2
471	18.62	10-(Methylsulfanyl)decyl GSL	C₁₈H₃₅NO₉S₃	504.14	504.139	-3.1	107000	5437	T3, NEG	GSL and derivatives	2
472	18.62	2-(4-Methoxyphenyl)-2,2-dimethylethyl GSL	C₁₈H₂₇NO₁₀S₂	482.115	482.115	1	25360	3507	T3, POS	GSL and derivatives	2
473	18.77	Desulfuried Glucoibervirin	C₁₁H₂₁NO₆S₂	326.074	326.072	-1.6	35375	6739	T3, NEG	GSL and derivatives	2
474	18.79	(RS)-8-(Methylsulfinyl)octyl GSL	C₁₆H₃₁NO₁₀S₃	494.118	494.118	-0.5	32420	12544	T3, POS	GSL and derivatives	2
475	18.79	6′-Benzoyl-4-(methylsulfanyl)butyl GSL	C₁₉H₂₈NO₁₀S₃	527.095	527.094	-0.8	33155	1478	T3, POS	GSL and derivatives	2
476	20	(Benzoyloxy)butyl isothiocyanate	C₁₂H₁₃NO₂S	236.074	236.074	-1.7	13710	4073	T3, POS	GSL and derivatives	2
477	20.85	Gluconasturtiin	C₁₅H₂₁NO₉S₂	422.058	422.059	0.5	1783333	156107	T3, NEG	GSL and derivatives	1
478	21.01	Indole-3-carbonyl nitrile	C₁₀H₆N₂O	171.055	171.056	4	116000	7213	T3, POS	GSL and derivatives	2
479	21.12	Hydroxybenzyl nitrile	C₈H₇NO	132.045	132.046	1	20110	396	T3, NEG	GSL and derivatives	2
480	21.29	2-Phenylethyl nitrile	C₉H₉N	132.081	132.081	-0.5	62337	31263	T3, POS	GSL and derivatives	2
481	22.53	1-Sulfoindol-3-ylmethyl GSL	C₁₆H₂₀N₂O₁₂S₃	527.011	527.011	0.6	15485	4745	T3, NEG	GSL and derivatives	2
482	22.78	Linustatin	C₁₆H₂₇NO₁₁	410.166	410.168	4.8	3351333	33710	T3, POS	GSL and derivatives	2
483	22.85	Hydroxybenzyl GSL	C₁₄H₁₉NO₁₀S₂	426.052	426.052	-0.6	34855	1860	T3, POS	GSL and derivatives	2
484	23.42	5-(Methylseleno)pentyl GSL	C₁₃H₂₅NO₉S₂Se	476.012	476.01	-4.3	87145	19735	T3, NEG	GSL and derivatives	2
485	23.44	(1-Sulfo-4-methyl-indol-3-yl)methyl glucosinolate	C₁₇H₂₂N₂O₁₃S₃	557.021	557.021	-0.6	148300	46862	T3, NEG	GSL and derivatives	2
486	23.47	Neoglucobrassicin	C₁₇H₂₂N₂O₁₀S₂	477.064	477.065	0.8	219666667	15837087	T3, NEG	GSL and derivatives	2
487	23.47	(Benzoyloxy)propyl GSL	C₁₇H₂₃NO₁₁S₂	480.064	480.066	4.5	4148000	98224	T3, NEG	GSL and derivatives	2
488	23.48	6′-Isoferuloyl-(R)-2-hydroxy-2-(4-hydroxyphenyl)ethyl nitrile	C₁₉H₁₇NO₄₅	977.9	977.899	-0.5	47453	7705	T3, NEG	GSL and derivatives	2
489	23.63	4-(Methylsulfonyl)but-3-enyl GSL	C₁₂H₂₁NO₁₁S₃	452.035	452.035	-0.2	44017	8811	T3, POS	GSL and derivatives	2
490	23.8	7-Methylsulfanyl-3-oxoheptyl GSL	C₁₅H₂₇NO₁₀S₃	476.072	476.073	2.1	61430	22656	T3, NEG	GSL and derivatives	2
491	23.83	4-Phenylbutyl GSL	C₁₇H₂₅NO₉S₂	452.104	452.104	-0.3	876800	56451	T3, POS	GSL and derivatives	2
492	24.43	6-(Methylsulfanyl)hexyl GSL	C₁₄H₂₇NO₉S₃	450.092	450.09	-3.6	57867	21301	T3, POS	GSL and derivatives	2
493	24.66	1,4-Dimethoxyindol-3-ylmethyl GSL	C₁₈H₂₄N₂O₁₁S₂	507.075	507.075	0.9	375700	25412	T3, NEG	GSL and derivatives	2
494	27.34	6′-Benzoyl-4-(methylsulfinyl)butyl GSL	C₁₉H₂₈NO₁₁S₃	541.075	541.076	1.2	40435	4038	T3, NEG	GSL and derivatives	2
495	27.75	6′-Benzoyl-4-benzoyloxybutyl GSL	C₂₅H₂₉NO₁₂S₂	600.12	600.12	-0.4	3301667	90423	T3, POS	GSL and derivatives	2
496	27.86	Brassicanal A	C₁₀H₉NOS	192.048	192.048	-0.3	90927	16778	T3, POS	GSL and derivatives	2
497	28.41	(R)-2-Hydroxybut-3-enyl isothiocyanate	C₁₅H₁₃N₂O₃S	302.072	302.072	-0.1	48270	6557	T3, POS	GSL and derivatives	2
498	29.74	2-Hydroxyethyl GSL	C₉H₁₇NO₁₀S₂	362.022	362.022	-0.1	58707	10742	T3, NEG	GSL and derivatives	2
499	30.46	Glucoberteroin	C₁₃H₂₅NO₉S₃	434.062	434.062	-0.9	1543333	185796	T3, NEG	GSL and derivatives	2
500	31.48	3,4,5-Trimethoxybenzyl GSL	C₁₇H₂₅NO₁₂S₂	500.089	500.087	-3.2	36025	2991	T3, POS	GSL and derivatives	2
501	32.47	5-(Benzoyloxy)pentyl isothiocyanate	C₁₃H₁₅NO₂S	250.09	250.089	-4.3	60865	1775	T3, POS	GSL and derivatives	2
502	33.71	3-Sinapoyloxypropyl GSL	C₂₄H₃₁NO₁₄S₂	622.126	622.127	1.7	39615	6329	T3, POS	GSL and derivatives	2
503	1.09	Caffeic acid	C₉H₈O₄	179.035	179.035	0.3	378800	66657	HILIC, NEG	phenolics	2
503	5.71	Caffeic acid	C₉H₈O₄	179.035	179.035	0.6	51257	7208	T3, NEG	phenolics	2
504	1.1	Isofraxidin 7-O-apiosylglucoside	C₂₂H₂₈O₁₄	517.155	517.157	3.3	489700	38891	HILIC, POS	phenolics	2
505	1.11	2-Methoxyquinolin-8-ol	C₁₀H₉NO₂	176.071	176.07	-3.5	1516667	188442	HILIC, POS	phenolics	2
505	18.42	2-Methoxyquinolin-8-ol	C₁₀H₉NO₂	176.071	176.071	0.7	6822000	799031	T3, POS	phenolics	2
506	1.11	3-Hydrocinnamyl-6-CinnamylGlucose	C₂₄H₃₀O₆	415.212	415.211	-1.7	1481000	65054	HILIC, POS	phenolics	2
507	1.12	Isoferulic acid 3-sulfate	C₁₀H₁₀O₇S	273.007	273.008	0.8	172233	33304	HILIC, NEG	phenolics	2
508	1.13	Epieudesmin	C₂₂H₂₆O₆	387.18	387.18	-0.9	787667	177627	HILIC, POS	phenolics	2
509	1.18	Sideretin	C₁₀H₈O₆	223.025	223.025	1.1	1946000	372501	HILIC, NEG	phenolics	2
510	1.33	Naringenin	C₁₅H₁₂O₅	273.076	273.075	-0.9	80680	1569	HILIC, POS	phenolics	2
511	8.88	Chlorogenic acid Hemihydrate	C₁₆H₁₈O₉	353.088	353.088	1	4046667	472600	T3, NEG	phenolics	1
512	1.45	Rosmarinic acid	C₁₈H₁₆O₈	361.092	361.09	-4.4	1336667	80829	HILIC, POS	phenolics	2
513	1.54	2-O-(1'-O-glucosylFeruloyl) hydroxycitric acid	C₂₂H₂₆O₁₆	545.115	545.115	0.1	1270333	111267	HILIC, NEG	phenolics	2
514	1.6	5-Caffeoylquinic acid	C₁₆H₁₈O₉	353.088	353.088	0	5072333	1137777	HILIC, NEG	phenolics	2
515	1.63	Lecanoric acid	C₁₆H₁₄O₇	319.081	319.08	-4.8	3096000	282843	HILIC, POS	phenolics	2
515	20.95	Lecanoric acid	C₁₆H₁₄O₇	319.081	319.082	2.1	123850	7990	T3, POS	phenolics	2
516	1.63	NCGC00169054	C₂₂H₂₂O₉	431.134	431.134	0.9	272100	17253	HILIC, POS	phenolics	2
516	17.97	NCGC00169054	C₂₂H₂₂O₉	431.134	431.134	0.3	53807	2109	T3, POS	phenolics	2
517	1.75	Petunidin-3-O-β-glucopyranoside	C₂₂H₂₃O₁₂	480.126	480.126	-0.5	926200	88864	HILIC, POS	phenolics	2
518	1.76	Limocitrin-3-O-glucoside	C₂₃H₂₄O₁₃	509.129	509.129	-0.5	299750	2051	HILIC, POS	phenolics	2
519	1.77	6,8-Diprenylorobol	C₂₅H₂₆O₆	421.166	421.166	-0.5	138400	36832	HILIC, NEG	phenolics	2
520	1.79	Irigenin trimethyl ether	C₂₁H₂₂O₈	403.139	403.137	-4.7	212700	30406	HILIC, POS	phenolics	2
520	14.82	Irigenin trimethyl ether	C₂₁H₂₂O₈	403.139	403.14	2.9	14795	4377	T3, POS	phenolics	2
521	1.87	4-Pyridoxate	C₈H₉NO₄	182.046	182.046	0.9	220667	55885	HILIC, NEG	phenolics	1
522	2.2	Methylophiopogonanone A	C₁₉H₁₈O₆	343.118	343.118	0.9	654300	17253	HILIC, POS	phenolics	2
522	17.34	Methylophiopogonanone A	C₁₉H₁₈O₆	343.118	343.117	-0.8	115387	29545	T3, POS	phenolics	2
523	2.22	(Z)-6-Methoxybenzofuran-3(2H)-one oxime	C₉H₉NO₃	180.066	180.065	-0.9	1247000	49497	HILIC, POS	phenolics	2
524	2.22	NCGC00384830	C₃₂H₂₆O₁₀	571.16	571.16	0.6	1533500	183141	HILIC, POS	phenolics	2
525	2.27	Lithospermoside	C₁₄H₁₉NO₈	330.118	330.118	-0.4	1761000	404938	HILIC, POS	phenolics	2
526	2.42	Hydroxydaphnoretin glucoside	C₂₅H₂₂O₁₃	531.113	531.113	-0.7	407333	34657	HILIC, POS	phenolics	2
527	2.63	5-Methoxypsoralen	C₁₂H₈O₄	215.035	215.035	-0.6	60326667	8361348	HILIC, NEG	phenolics	2
528	3.86	3-Hydroxy-1-(3,4-dihydroxyphenethyl) pyrrolidine-2,5-dione	C₁₂H₁₃NO₅	252.087	252.087	-0.6	465933	133556	HILIC, POS	phenolics	2
529	4.44	Kynurenic acid	C₁₀H₇NO₃	188.035	188.035	-1.1	87967	16856	HILIC, NEG	phenolics	1
529	4.48	Kynurenic acid	C₁₀H₇NO₃	190.05	190.049	-2	1041500	57276	HILIC, POS	phenolics	1
529	15.82	Kynurenic acid	C₁₀H₇NO₃	188.035	188.036	0.7	414833	30652	T3, NEG	phenolics	1
530	4.46	p-Coumaroyl shikimate	C₁₆H₁₆O₇	321.097	321.097	0.3	394050	143472	HILIC, POS	phenolics	2
530	17.19	p-Coumaroyl shikimate	C₁₆H₁₆O₇	321.097	321.097	1.5	293833	15393	T3, POS	phenolics	2
531	4.48	Pachyrrhizin	C₁₉H₁₂O₆	337.071	337.071	1.7	5438667	2442479	HILIC, POS	phenolics	2
531	3.44	Pachyrrhizin	C₁₉H₁₂O₆	337.071	337.071	0.9	121620	24253	T3, POS	phenolics	2
532	4.76	5'-O-β-Glucosylpyridoxine	C₁₄H₂₁NO₈	332.134	332.134	-0.9	6384333	243537	HILIC, POS	phenolics	2
533	4.95	NCGC00385567	C₁₇H₂₀O₁₀	383.098	383.099	0.3	512400	122329	HILIC, NEG	phenolics	2
534	5.14	Luteolin-3',7-di-O-glucoside	C₂₇H₃₀O₁₆	609.146	609.146	-0.2	440367	244757	HILIC, NEG	phenolics	1
535	5.15	5-Acetyl-2,3-dihydro-6,7-dimethyl-1H-pyrrolizine	C₁₁H₁₅NO	178.123	178.123	-0.4	563400	177908	HILIC, POS	phenolics	2
536	5.25	Kaempferol-3-diglucoside-7-glucoside with HCOOH	C₃₄H₄₂O₂₃	817.204	817.204	-0.3	774567	202894	HILIC, NEG	phenolics	2
536	7.28	Kaempferol-3-diglucoside-7-glucoside with HCOOH	C₃₄H₄₂O₂₃	817.204	817.206	1.4	8103500	210011	T3, NEG	phenolics	2
537	5.34	Chrysophanol-9-anthrone	C₁₅H₁₂O₃	239.071	239.071	0.2	249100	47771	HILIC, NEG	phenolics	2
538	6.6	Aflatoxin G1	C₁₇H₁₂O₇	327.051	327.051	0.7	259200	26889	HILIC, NEG	phenolics	2
539	6.72	Neohesperidin dihydrochalcone	C₂₈H₃₆O₁₅	611.198	611.198	-0.7	122665	67790	HILIC, NEG	phenolics	2
539	14.99	Neohesperidin dihydrochalcone	C₂₈H₃₆O₁₅	611.198	611.2	3.1	568750	42073	T3, NEG	phenolics	2
540	6.73	p-Coumaric acid	C₉H₈O₃	165.055	165.054	-1.1	342800	34556	HILIC, POS	phenolics	2
541	6.79	Sinapoyl-glucoside	C₁₇H₂₁O₁₀	386.121	386.121	0.7	2591333	425582	HILIC, POS	phenolics	2
541	8.29	Sinapoyl-glucoside	C₁₇H₂₁O₁₀	386.121	386.121	0.9	291033	31507	T3, POS	phenolics	2
542	7.58	6,7-Dimethoxy-1-methylisoquinoline	C₁₂H₁₃NO₂	204.102	204.102	-0.7	297250	128198	HILIC, POS	phenolics	2
543	7.67	Caramboxin	C₁₁H₁₃NO₆	256.082	256.082	-0.2	1492533	704788	HILIC, POS	phenolics	2
544	7.95	4-Methoxybenzamide	C₈H₉NO₂	152.071	152.07	-4.3	326750	26658	HILIC, POS	phenolics	2
545	8.04	Hellicoside	C₂₉H₃₆O₁₇	655.188	655.188	-0.5	138880	60274	HILIC, NEG	phenolics	2
546	8.06	NCGC00347816	C₂₈H₃₈O₉	519.259	519.259	0.2	43350	23137	HILIC, POS	phenolics	2
546	25.52	NCGC00347816	C₂₈H₃₈O₉	519.259	519.26	2	35190	6562	T3, POS	phenolics	2
547	8.08	2',6'-Dihydroxy-4-Methoxychalcone-4'-O-Neohesperidoside	C₂₈H₃₄O₁₄	593.188	593.187	-0.4	381900	78916	HILIC, NEG	phenolics	1
548	8.21	Naringin	C₂₇H₃₂O₁₄	579.172	579.172	-0.6	1550333	161593	HILIC, NEG	phenolics	2
549	8.27	3-Hydroxyanthranilic acid	C₇H₇NO₃	154.05	154.05	-0.5	405100	85648	HILIC, POS	phenolics	1
549	4.04	3-Hydroxyanthranilic acid	C₇H₇NO₃	154.05	154.05	0	30280	6429	T3, POS	phenolics	1
550	8.47	Silibinin	C₂₅H₂₂O₁₀	483.129	483.128	-0.3	346600	68209	HILIC, POS	phenolics	2
550	18.48	Silibinin	C₂₅H₂₂O₁₀	483.129	483.128	-0.6	251367	14424	T3, POS	phenolics	2
551	8.51	p-Coumaroylspermidine	C₁₆H₂₅N₃O₂	292.202	292.202	0.1	37115	6866	HILIC, POS	phenolics	2
552	8.75	N-(4'-O-Glycosyl)-feruloyl agmatine	C₂₁H₃₂N₄O₈	469.229	469.229	-0.2	33107	1919	HILIC, POS	phenolics	2
553	8.77	Arbutin	C₁₂H₁₆O₇	271.082	271.082	-1.7	1188333	105567	HILIC, NEG	phenolics	2
554	8.8	6"-O-Malonyldaidzin	C₂₄H₂₂O₁₂	501.104	501.104	0.4	239300	60616	HILIC, NEG	phenolics	2
554	16.05	6"-O-Malonyldaidzin	C₂₄H₂₂O₁₂	501.104	501.104	-0.5	89760	5541	T3, NEG	phenolics	2
555	8.94	Shikimic acid	C₇H₁₀O₅	175.06	175.06	0.7	401600	31820	HILIC, POS	phenolics	1
556	9.16	NCGC00384958	C₂₅H₂₆O₁₅	565.12	565.12	1.1	708233	45490	HILIC, NEG	phenolics	2
556	9.44	NCGC00384958	C₂₅H₂₆O₁₅	567.134	567.134	-0.6	103345	11250	HILIC, POS	phenolics	2
557	9.53	Myrislignan	C₂₁H₂₆O₆	375.18	375.179	-3.6	125650	14637	HILIC, POS	phenolics	2
557	23.05	Myrislignan	C₂₁H₂₆O₆	375.18	375.179	-4.4	26535	2369	T3, POS	phenolics	2
558	10.81	NCGC00384977	C₂₁H₂₈O₁₀	441.176	441.175	-1	6866333	4936253	HILIC, POS	phenolics	2
559	10.99	N-Caffeoylquinamide	C₁₆H₁₉NO₈	354.118	354.119	3	330600	19658	HILIC, POS	phenolics	2
560	12.44	6"-O-Malonylgenistin	C₂₄H₂₂O₁₃	517.099	517.1	1.7	85917	3538	HILIC, NEG	phenolics	2
561	12.68	NCGC00385782	C₂₁H₂₂O₁₂	467.118	467.118	0.1	59930	2715	HILIC, POS	phenolics	2
562	2.01	2,6-Di-tert-butyl-4-hydroxymethylphenol	C₁₅H₂₄O₂	235.17	235.171	1	3259	780	T3, NEG	phenolics	2
563	2.28	3-Hydroxymandelic acid	C₈H₈O₄	169.05	169.049	-0.1	70667	10231	T3, POS	phenolics	2
564	2.31	Fraxetin	C₁₀H₈O₅	209.044	209.044	0.4	219967	53072	T3, POS	phenolics	2
565	2.31	N-(Isoferuloyl)-glutamic acid	C₁₅H₁₇NO₇	324.108	324.106	-4.2	276300	5091	T3, POS	phenolics	2
566	2.53	N-Feruloyltyramine 4'-glucoside	C₂₄H₂₉NO₉	476.192	476.192	0.6	65233	16777	T3, POS	phenolics	2
567	2.55	2,4,6-Trihydroxybenzoic acid	C₇H₆O₅	171.029	171.029	0	26000	3295	T3, POS	phenolics	2
568	2.57	Zearalenone	C₁₈H₂₂O₅	319.154	319.153	-1.9	5618000	72125	T3, POS	phenolics	2
569	2.69	Acetoxyindole N-glucoside	C₁₆H₁₉NO₇	338.123	338.125	4.8	1121800	137542	T3, POS	phenolics	2
570	2.7	Caffeic acid diglucoside	C₂₁H₂₈O₁₄	503.141	503.142	1.9	23025	5112	T3, NEG	phenolics	2
571	2.75	Helicide	C₁₃H₁₆O₇	285.097	285.097	-1	378150	10112	T3, POS	phenolics	2
572	2.79	NCGC00180813	C₁₈H₁₈O₈	363.107	363.107	-1.1	597000	70932	T3, POS	phenolics	2
573	2.88	NCGC00381184	C₁₅H₂₀O₉	345.118	345.118	-0.3	341150	12233	T3, POS	phenolics	2
574	2.91	5,6-Dihydroxyindole-2-carboxylate	C₉H₇NO₄	194.045	194.044	-5	304950	2333	T3, POS	phenolics	2
575	2.96	Glucopyranose	C₁₅H₁₈O₉	341.088	341.088	0.3	327867	37304	T3, NEG	phenolics	2
576	3.22	Esculin sesquihydrate	C₁₅H₁₆O₉	341.087	341.087	-0.1	33245	4363	T3, POS	phenolics	1
577	3.46	Gallic acid	C₇H₆O₅	171.029	171.029	-0.5	26420	6166	T3, POS	phenolics	2
578	3.73	Feruloyl malate	C₁₄H₁₄O₈	309.062	309.062	1.4	26710	9504	T3, NEG	phenolics	2
579	3.74	2-Hydroxy-5-methylbenzoyl-1-O-glucose	C₁₄H₁₈O₈	313.093	313.093	0.6	95720	28999	T3, NEG	phenolics	2
580	3.93	Protocatechuic acid glucoside	C₁₃H₁₆O₉	315.072	315.072	-0.1	1765667	148669	T3, NEG	phenolics	2
581	3.96	O-Feruloyl hydroxycoumarin	C₁₉H₁₄O₆	339.086	339.086	-0.1	374900	30123	T3, POS	phenolics	2
582	3.97	Rhodioloside	C₁₄H₂₀O₇	299.114	299.113	-0.5	426000	24213	T3, NEG	phenolics	2
583	4.02	Skimmin	C₁₅H₁₆O₈	325.092	325.092	-0.5	302933	60797	T3, POS	phenolics	2
584	4.08	Salicin	C₁₃H₁₈O₇	287.113	287.112	-1.6	998500	576484	T3, POS	phenolics	2
585	4.09	Hematoxylin	C₁₆H₁₄O₆	303.086	303.087	1.2	51693	13051	T3, POS	phenolics	2
586	4.19	Cryptochlorogenic acid	C₁₆H₁₈O₉	353.088	353.088	0.9	48446667	2540361	T3, NEG	phenolics	2
587	4.78	4-Hydroxybenzaldehyde	C₇H₆O₂	121.03	121.03	0.7	31730	2263	T3, NEG	phenolics	2
588	5.14	Sinapine	C₁₆H₂₃NO₅	310.165	310.166	4.5	667933	95416	T3, POS	phenolics	2
589	5.16	Hydroxycinnamic acid glucoside	C₁₅H₁₈O₈	325.093	325.093	-0.1	265167	38518	T3, NEG	phenolics	2
590	5.51	6-Hydroxy-7-methoxycoumarin	C₁₀H₈O₄	193.05	193.05	2.4	1972000	177079	T3, POS	phenolics	2
591	5.51	Scopolin	C₁₆H₁₈O₉	355.102	355.103	2.6	1030467	100801	T3, POS	phenolics	2
592	5.54	4-Hydroxybenzylamine	C₇H₉NO	124.076	124.076	0.7	257533	22886	T3, POS	phenolics	2
593	5.85	NCGC00180738	C₁₅H₁₈O₈	325.093	325.093	1	254500	12786	T3, NEG	phenolics	2
594	5.89	Glucosylgentiopicroside	C₂₂H₃₀O₁₄	517.156	517.157	0.9	495067	26716	T3, NEG	phenolics	2
595	5.92	NCGC00180407	C₁₉H₂₂O₉	395.134	395.134	-0.4	343867	26273	T3, POS	phenolics	2
596	5.97	Isobavachalcone glucoside	C₂₆H₃₀O₉	487.196	487.195	-2.3	205950	1768	T3, POS	phenolics	2
597	6.44	Genistin	C₂₁H₂₀O₁₀	431.098	431.098	-0.6	114133	9708	T3, NEG	phenolics	2
598	6.54	NCGC00385059	C₂₆H₂₈O₁₃	549.16	549.16	-0.7	291167	19052	T3, POS	phenolics	2
599	6.7	Coumaroyl quinic acid	C₁₆H₁₈O₈	337.093	337.093	-0.2	3852000	163502	T3, NEG	phenolics	2
600	6.99	cis or trans-4-Hydroxy-3-methoxycinnamic acid_Ferulic acid	C₁₀H₁₀O₄	195.065	195.066	3.3	885700	79244	T3, POS	phenolics	1
601	6.99	4-Methylumbelliferone	C₁₀H₈O₃	177.055	177.055	2.1	1863667	138753	T3, POS	phenolics	2
602	7.01	NCGC00169010	C₁₈H₁₈O₉	379.102	379.102	-1.3	4659000	50912	T3, POS	phenolics	2
603	7.02	NCGC00385221	C₂₃H₃₂O₁₅	547.167	547.167	0.8	3142667	200961	T3, NEG	phenolics	2
604	7.28	Rutin	C₂₇H₃₀O₁₆	609.146	609.149	3.9	2543333	70741	T3, NEG	phenolics	2
604	7.29	Rutin	C₂₇H₃₀O₁₆	611.161	611.16	-0.4	2919333	372827	T3, POS	phenolics	2
605	7.33	Kaempferol 3-O-sophoroside-7-O-glucoside	C₃₃H₄₀O₂₁	773.213	773.212	-1.5	11336667	565361	T3, POS	phenolics	2
606	7.36	Aureusidin	C₁₅H₁₀O₆	287.055	287.055	0	213267	11319	T3, POS	phenolics	1
607	7.54	3,4,5-Trihydroxy-6-[1-(4-methoxyphenyl) pentan-3-yloxy]oxane-2-carboxylic acid	C₁₈H₂₆O₈	371.17	371.17	-0.4	245733	26236	T3, POS	phenolics	2
608	7.84	Isofraxidin	C₁₁H₁₀O₅	221.046	221.046	-0.2	43075	8549	T3, NEG	phenolics	2
609	8	Acetoxyindole N-malonyl glucoside	C₁₉H₂₁NO₁₀	424.124	424.123	-2.6	576500	18950	T3, POS	phenolics	2
610	8.29	3,5-Dimethoxy-4-hydroxycinnamic acid	C₁₁H₁₂O₅	225.076	225.076	1.9	3853667	303101	T3, POS	phenolics	2
611	8.29	Glucopyranosyl sinapate	C₁₇H₂₂O₁₀	387.129	387.129	0.2	171200	3381	T3, POS	phenolics	1
611	8.32	Glucopyranosyl sinapate	C₁₇H₂₂O₁₀	385.114	385.114	0.5	23423333	1047107	T3, NEG	phenolics	1
612	8.32	Oleracone B	C₁₃H₁₈O₂	207.138	207.138	1.7	332133	50791	T3, POS	phenolics	2
613	8.35	Aromadendrin-7-O-glucoside	C₂₁H₂₂O₁₁	449.109	449.111	3.6	429700	48716	T3, NEG	phenolics	2
614	8.35	(4S)-4-Hydroxy-3,5,5-trimethyl-4-[(E)-3-[(2R,3R,4S,5S,6R)-3,4,5-trihydroxy-6-(hydroxymethyl)oxan-2-yl]oxybut-1-enyl]cyclohex-2-en-1-one	C₁₉H₃₀O₈	387.201	387.201	-1	247067	15858	T3, POS	phenolics	2
615	8.39	7-Hydroxy-4-(methoxymethyl)coumarin	C₁₁H₁₀O₄	207.065	207.066	4.5	9386000	1009748	T3, POS	phenolics	2
616	8.48	Feruloyl quinic acid	C₁₇H₂₀O₉	367.103	367.103	-1	1748667	81378	T3, NEG	phenolics	2
617	8.94	NCGC00169449	C₁₅H₂₂O₈	329.124	329.124	0.2	225300	20814	T3, NEG	phenolics	2
618	8.95	NCGC00380917	C₁₉H₂₄O₉	397.149	397.149	-0.5	182500	3253	T3, POS	phenolics	2
619	9.35	Methyl orsellinate	C₉H₁₀O₄	183.065	183.065	-0.8	74860	8890	T3, POS	phenolics	2
620	9.88	Mulberrin	C₂₅H₂₆O₆	423.18	423.181	1.8	262900	44376	T3, POS	phenolics	2
621	9.89	Dicaffeoylquinic acid-O-glucoside	C₃₁H₃₄O₁₇	677.172	677.171	-1.8	74570	27931	T3, NEG	phenolics	2
622	10.56	NCGC00385677	C₂₅H₂₈O₄	393.206	393.208	4.8	874400	545876	T3, POS	phenolics	2
623	10.67	Isorhamnetin 3-sophoroside	C₂₈H₃₂O₁₇	641.171	641.169	-3.1	12173	12158	T3, POS	phenolics	2
624	10.94	Caffeic acid-3-glucoside	C₁₅H₁₈O₉	341.088	341.088	-0.5	5152333	142697	T3, NEG	phenolics	2
625	11.65	3',4',5',5,7-Pentamethoxyflavone	C₂₀H₂₀O₇	373.128	373.129	2.2	141467	8923	T3, POS	phenolics	2
626	12.22	Cyanidin-3-glucoside	C₂₁H₂₁O₁₁	450.116	450.115	-2.6	198400	990	T3, POS	phenolics	2
627	12.24	Kaempferol 3-coumaroyl sophoroside 7-glucoside	C₄₂H₄₆O₂₃	917.236	917.236	0.8	76935	2114	T3, NEG	phenolics	2
628	12.25	Quercetin 3-rutinoside-7-glucoside	C₃₃H₄₀O₂₁	771.199	771.201	3.1	4768000	14142	T3, NEG	phenolics	2
629	12.3	Quercitrin	C₂₁H₂₀O₁₁	449.108	449.108	0.8	752433	100521	T3, POS	phenolics	1
630	12.8	5-Amino-1-naphthol	C₁₀H₉NO	160.076	160.076	-0.3	2325667	176585	T3, POS	phenolics	2
631	12.97	Secoisolariciresinol	C₂₀H₂₆O₆	361.166	361.167	3.4	99085	29154	T3, NEG	phenolics	2
632	13.11	Kaempferol-3-O-sophorotrioside-7-O-glucoside	C₃₉H₅₀O₂₆	933.252	933.255	3	3518500	21920	T3, NEG	phenolics	2
632	13.14	Kaempferol-3-O-sophorotrioside-7-O-glucoside	C₃₉H₅₀O₂₆	935.266	935.27	3.9	1491667	90842	T3, POS	phenolics	2
633	13.12	Kaempferol	C₁₅H₁₀O₆	287.055	287.056	3.5	479367	86747	T3, POS	phenolics	2
634	13.35	Sinapic acid	C₁₁H₁₂O₅	223.061	223.062	3	1048000	23431	T3, NEG	phenolics	2
635	13.37	1-O-Caffeoyl galactonic acid	C₁₅H₁₈O₁₀	357.083	357.084	2.2	204400	29557	T3, NEG	phenolics	2
636	13.81	NCGC00380852	C₂₄H₃₀O₁₃	525.161	525.161	0.2	172400	11001	T3, NEG	phenolics	2
637	13.87	Pinoresinol diglucoside	C₃₂H₄₂O₁₆	681.24	681.24	-0.1	105707	22880	T3, NEG	phenolics	2
638	13.91	Desmethylxanthohumol	C₂₀H₂₀O₅	341.138	341.138	-0.5	146900	8779	T3, POS	phenolics	2
639	14.05	Kaempferol -3-O-sophoroside	C₂₇H₃₀O₁₆	609.146	609.147	1.9	1715000	185935	T3, NEG	phenolics	2
640	14.38	Scopoletin 7-O-(6''-Malonylglucoside)	C₁₉H₂₀O₁₂	441.103	441.105	4.6	101863	14791	T3, POS	phenolics	2
641	14.4	Sinapoylhexose	C₁₇H₂₂O₁₀	385.114	385.115	2.4	2674000	96286	T3, NEG	phenolics	2
642	14.4	7-Methoxy-6-methyldihydrocoumarin	C₁₁H₁₂O₃	193.086	193.086	0.4	101940	12671	T3, POS	phenolics	2
643	14.54	Triandrin	C₁₅H₂₀O₇	311.114	311.114	0.8	83350	13708	T3, NEG	phenolics	2
644	14.54	Sweroside	C₁₆H₂₂O₉	357.119	357.119	0.5	192300	10480	T3, NEG	phenolics	2
645	14.54	β-Oxoacteoside	C₂₉H₃₄O₁₆	637.177	637.178	1.3	53245	20838	T3, NEG	phenolics	2
646	14.54	3-O-Feruloyl aminogalactitol	C₁₆H₂₃NO₉	374.145	374.146	2.8	124147	31443	T3, POS	phenolics	2
647	14.55	6"-O-Acetyldaidzin	C₂₃H₂₂O₁₀	457.114	457.116	4.1	168600	45679	T3, NEG	phenolics	2
648	14.64	N-p-Coumaroyllysine	C₁₅H₂₀N₂O₅	309.144	309.146	3.6	205900	29416	T3, POS	phenolics	2
649	14.68	6-Methylcoumarin	C₁₀H₈O₂	161.06	161.06	0.9	93267	12475	T3, POS	phenolics	2
650	14.76	Isorhamnetin 7-rhamnoside	C₂₂H₂₂O₁₁	461.109	461.109	-0.4	38053	7275	T3, NEG	phenolics	2
651	14.76	Daidzin	C₂₁H₂₀O₉	417.118	417.118	0.1	383600	134726	T3, POS	phenolics	2
652	14.76	Syringic acid	C₉H₁₀O₅	199.06	199.06	0	37987	5701	T3, POS	phenolics	2
653	14.78	Licarin A	C₂₀H₂₂O₄	327.159	327.159	-0.8	106033	5650	T3, POS	phenolics	2
654	14.81	3,4-Dihydroxyphenylethanol-8-O-(β-apinosyl(1→3)-glucosyl(1→6)]-β-glucoside	C₂₅H₃₈O₁₇	609.204	609.204	0.1	76463	832	T3, NEG	phenolics	2
655	14.87	Malonyl roseoside	C₂₂H₃₂O₁₁	473.202	473.202	-0.1	19807	5419	T3, POS	phenolics	2
656	14.98	NCGC00169850	C₂₄H₃₀O₁₂	511.181	511.181	-0.3	44395	2397	T3, POS	phenolics	2
657	15	trans-3,5-Dimethoxy-4-hydroxycinnamaldehyde	C₁₁H₁₂O₄	209.081	209.081	-0.5	211600	31806	T3, POS	phenolics	2
658	15.26	Quercetin 3-feruloyl sophoroside 7-glucoside	C₄₃H₄₈O₂₅	963.241	963.245	4	83815	10303	T3, NEG	phenolics	2
659	15.3	Kaempferol-3-caffeoyldiglucoside	C₃₆H₃₆O₁₉	771.178	771.181	4.6	199600	5233	T3, NEG	phenolics	2
660	15.34	Quercetin-3-O-(6''-O-Caffeoyl)sophoroside-7-O-rhamnoside	C₄₂H₄₆O₂₄	935.245	935.249	3.9	37080	566	T3, POS	phenolics	2
661	15.35	Gaultherin	C₁₉H₂₆O₁₂	445.135	445.135	0.5	48350	4158	T3, NEG	phenolics	2
662	15.51	E-3,4,5'-Trihydroxy-3'-glucopyranosylstilbene	C₂₀H₂₂O₉	407.134	407.134	0.4	11970	1655	T3, POS	phenolics	2
663	15.54	Picein	C₁₄H₁₈O₇	299.113	299.112	-0.9	797300	317355	T3, POS	phenolics	2
664	15.58	6"-O-Acetylglycitin	C₂₄H₂₄O₁₁	489.139	489.139	-1.2	49270	11314	T3, POS	phenolics	2
665	15.63	5-Hydroxyindole-3-acetate	C₁₀H₉NO₃	190.051	190.051	0.3	108403	21453	T3, NEG	phenolics	1
665	15.63	5-Hydroxyindole-3-acetate	C₁₀H₉NO₃	192.066	192.066	0.2	4492333	430407	T3, POS	phenolics	1
666	15.76	NCGC00385090	C₂₁H₂₂O₉	417.119	417.119	-0.5	36885	2397	T3, NEG	phenolics	2
667	15.82	Kaempferol 3-sinapoyl sophoroside 7-glucoside	C₄₄H₅₀O₂₅	977.257	977.261	4.1	1343500	33234	T3, NEG	phenolics	2
668	15.82	Kaempferol 3-sinapoyl sophoroside	C₃₈H₄₀O₂₀	817.219	817.221	2.4	79000	11282	T3, POS	phenolics	2
669	15.88	Isobavachalcone	C₂₀H₂₀O₄	325.143	325.143	-1	487733	110280	T3, POS	phenolics	2
670	15.98	NCGC00168994	C₃₀H₃₄O₁₇	665.172	665.174	2.9	148250	1202	T3, NEG	phenolics	2
671	15.99	Kaempferol 3-feruloyl sophorotrioside	C₄₃H₄₈O₂₄	947.246	947.25	3.9	1568500	67175	T3, NEG	phenolics	2
672	15.99	Delphinidin-3-feruloyl-rutinoside-5-glucoside	C₄₃H₄₉O₂₄	950.269	950.268	-0.2	132833	9646	T3, POS	phenolics	2
673	16.01	NCGC00180259	C₂₆H₃₂O₁₁	519.187	519.188	0.8	82787	17591	T3, NEG	phenolics	2
674	16.06	5'-Methoxymatairesinoside*	C₂₇H₃₄O₁₂	549.198	549.199	1.7	34900	3041	T3, NEG	phenolics	2
675	16.21	3,4-Dihydroxyallyl benzene-4-O-[α-rhamnosyl-(1→6)]-β-glucopyranoside	C₂₁H₃₀O₁₁	457.172	457.172	1.5	111067	10248	T3, NEG	phenolics	2
676	16.22	Luteolin	C₁₅H₁₀O₆	287.055	287.056	-0.8	708267	100532	T3, POS	phenolics	2
677	16.23	NCGC00380246	C₃₂H₄₀O₁₈	711.214	711.212	-3.8	246000	4667	T3, NEG	phenolics	2
678	16.23	NCGC00385834	C₂₁H₂₆O₁₃	487.145	487.147	4.3	509550	62296	T3, POS	phenolics	2
679	16.27	Toddalolactone	C₁₆H₂₀O₆	309.133	309.134	1	158950	13647	T3, POS	phenolics	2
680	16.35	Kaempferol 3-O-glucoside	C₂₁H₂₀O₁₁	449.108	449.108	-0.2	726933	100268	T3, POS	phenolics	2
681	16.37	Episyringaresinol 4'-O-β-glncopyranoside	C₂₈H₃₆O₁₃	579.208	579.21	2.6	275467	35901	T3, NEG	phenolics	2
682	16.37	NCGC00168917	C₂₂H₂₄O₇	401.159	401.161	4.3	58387	5337	T3, POS	phenolics	2
683	16.38	NCGC00347374	C₃₄H₄₂O₁₉	755.239	755.239	-0.8	74283	7487	T3, POS	phenolics	2
684	16.56	NCGC00380531	C₂₈H₃₀O₁₅	605.151	605.154	4.9	31800	27308	T3, NEG	phenolics	2
685	16.6	Trollioside	C₁₉H₂₆O₉	399.165	399.165	0.1	22690	4639	T3, POS	phenolics	2
686	16.63	4-Deoxyphloridzin	C₂₁H₂₄O₉	419.135	419.135	-0.6	63735	1860	T3, NEG	phenolics	2
687	16.74	Kaempferol-3-rhamnoside-7-rhamnoside	C₂₇H₃₀O₁₄	577.156	577.157	1.4	68055	2722	T3, NEG	phenolics	2
688	16.8	Sinapaldehyde-4-O-glucoside	C₁₇H₂₂O₉	371.134	371.134	-0.5	806200	34365	T3, POS	phenolics	2
689	16.9	Lonchocarpol A	C₂₅H₂₈O₅	409.201	409.201	-0.6	108950	15252	T3, POS	phenolics	2
690	16.91	6-Ethyl-3-(4-isopropoxyphenyl)-4-oxo-4H-chromen-7-yl acetate	C₂₂H₂₂O₅	367.154	367.154	-0.9	129800	8910	T3, POS	phenolics	2
691	16.93	2''-O-Feruloyl-aloesin	C₂₈H₂₈O₁₂	557.165	557.163	-4.4	39505	1945	T3, POS	phenolics	2
692	16.98	1,2-Disinapoylgentiobiose	C₃₄H₄₂O₁₉	753.225	753.228	4.2	13375000	162635	T3, NEG	phenolics	2
693	17.01	4,5,8-Trihydroxy-α-tetralone-5-O-[6'-O-(4''-acetoxylbenzoyl)]glucoside	C₂₅H₂₆O₁₂	517.135	517.136	1.8	45520	7163	T3, NEG	phenolics	2
694	17.1	3-O-Caffeioyl sinapyl quininyl glucoside	C₃₃H₃₈O₁₈	723.213	723.216	4.3	400500	17640	T3, POS	phenolics	2
695	17.11	2-(3,4-Dihydroxy-phenylethanolide)-5-O-(5'-feruloylglucoside)6-O-caffeoyl-xylose-glucoside	C₄₄H₅₂O₂₃	947.283	947.278	-4.6	271350	125936	T3, NEG	phenolics	2
696	17.18	Kaempferol-3-rhamnoside-4''-rhamnoside-7-rhamnoside	C₃₃H₄₀O₁₈	723.214	723.217	3.6	17010000	28284	T3, NEG	phenolics	1
697	17.19	Sinapoyl malate	C₁₅H₁₆O₉	341.087	341.087	0.7	162133	48833	T3, POS	phenolics	2
698	17.19	Methylumbelliferyl glucopyranoside	C₁₆H₁₈O₈	339.107	339.108	0.8	1630000	36373	T3, POS	phenolics	2
699	17.2	Herniarin	C₁₀H₈O₃	177.055	177.055	3	534100	10966	T3, POS	phenolics	2
700	17.3	Coumarin base + 1O, 1MeO, O-Hex	C₃₆H₃₈O₁₆	727.223	727.223	-0.6	211600	61366	T3, POS	phenolics	2
701	17.31	Syringin	C₁₇H₂₄O₉	373.149	373.149	-0.2	332600	52490	T3, POS	phenolics	2
702	17.33	NCGC00380914	C₃₂H₃₈O₁₇	693.204	693.206	3.7	1870500	26163	T3, NEG	phenolics	2
703	17.53	[(2S)-2α-[3,5-Dimethoxy-4-[[(αS,βR)-α-(hydroxymethyl)-β,4-dihydroxy-3-methoxyphenethyl]oxy]phenyl]-5-(3-hydroxy-1-propenyl)-7-methoxy-2,3-dihydrobenzofuran]-3β-ylmethylβ-glucopyranoside	C₃₇H₄₆O₁₆	745.271	745.273	1.9	119303	26953	T3, NEG	phenolics	2
704	17.55	Praeruptorin A	C₂₁H₂₂O₇	387.144	387.144	0.9	61365	10727	T3, POS	phenolics	2
705	17.57	Prenyletin	C₁₄H₁₄O₄	247.096	247.096	-3	30340	156	T3, POS	phenolics	2
706	17.62	(2S,3R,4S,5S,6R)-2-[4-[(1R,2R)-2-[4-[(3R,3aS,6R,6aS)-3-(4-Hydroxy-3,5-dimethoxyphenyl)-1,3,3a,4,6,6a-hexahydrofuro[3,4-c]furan-6-yl]-2,6-dimethoxyphenoxy]-1,3-dihydroxypropyl]-2,6-dimethoxyphenoxy]-6-(hydroxymethyl)oxane-3,4,5-triol	C₃₉H₅₀O₁₈	805.292	805.295	2.9	36650	7123	T3, NEG	phenolics	2
707	17.64	1,2-Disinapoylglucoside	C₂₈H₃₂O₁₄	591.172	591.174	3.4	1807500	4950	T3, NEG	phenolics	2
708	17.64	Isorhamnetin-3-glucoside-6''-rhamnoside	C₂₈H₃₂O₁₆	623.162	623.163	1.4	23970	9857	T3, NEG	phenolics	2
709	17.64	NCGC00347400	C₃₀H₄₂O₁₂	593.26	593.259	-1.7	32683	2544	T3, NEG	phenolics	2
710	17.86	3-O-Caffeoylquinic acid methyl ester	C₁₇H₂₀O₉	369.118	369.118	-0.3	3108333	170171	T3, POS	phenolics	2
711	17.88	1,2,2-Trisinapoylgentiobiose	C₄₅H₅₂O₂₃	959.283	959.287	4.3	16275000	7071	T3, NEG	phenolics	2
712	18.05	2-Cinnamoyl-6-p-coumaroyl-glucosyl-xylose	C₂₉H₃₂O₁₃	587.177	587.179	3.9	42545	1082	T3, NEG	phenolics	2
713	18.08	1,2-Disinapoyl-2-feroylgentiobiose	C₄₄H₅₀O₂₂	929.272	929.277	4.9	14480000	113137	T3, NEG	phenolics	2
714	18.09	Differoyl quininyl glucoside	C₃₃H₃₈O₁₇	707.218	707.219	1	15200000	933381	T3, POS	phenolics	2
715	18.13	Corylin	C₂₀H₁₆O₄	319.098	319.098	2.2	230050	10112	T3, NEG	phenolics	2
716	18.3	1-Sinapoyl-2,2'-diferuloylgentiobiose	C₄₃H₄₈O₂₁	899.262	899.266	4.8	2861000	8485	T3, NEG	phenolics	2
717	18.33	Salicylic acid	C₇H₆O₃	137.024	137.025	3.8	53080	20605	T3, NEG	phenolics	1
718	18.37	3,4-Dimethoxycinnamic acid	C₁₁H₁₂O₄	209.081	209.081	0.4	144633	8658	T3, POS	phenolics	2
719	18.42	Methyl sinapate	C₁₂H₁₄O₅	237.077	237.077	1.5	258533	22643	T3, NEG	phenolics	2
719	18.42	Methyl sinapate	C₁₂H₁₄O₅	239.091	239.092	0.9	384100	52043	T3, POS	phenolics	2
720	18.48	Sinapoyllysine	C₁₇H₂₄N₂O₆	353.171	353.171	0.3	30030	2344	T3, POS	phenolics	2
721	18.49	Gallocatechin	C₁₅H₁₄O₇	307.081	307.083	4.9	116050	12799	T3, POS	phenolics	2
722	18.49	Glucosyl amurensin	C₃₂H₃₈O₁₆	679.223	679.225	1.9	115200	9103	T3, POS	phenolics	2
723	18.61	Butylparaben	C₁₁H₁₄O₃	193.087	193.087	0.5	107633	4474	T3, NEG	phenolics	2
724	18.62	Hesperetin-3'-O-glucoside*	C₂₂H₂₄O₁₁	465.139	465.139	-0.3	1166833	337761	T3, POS	phenolics	2
725	18.65	Salirepin 2'-O-p-coumarate	C₂₂H₂₄O₁₀	447.13	447.13	0.1	98850	16035	T3, NEG	phenolics	2
726	18.74	Phloridzin	C₂₁H₂₄O₁₀	435.13	435.13	0.8	220967	39233	T3, NEG	phenolics	2
727	18.74	Naringenin-7-O-glucoside	C₂₁H₂₂O₁₀	435.129	435.129	0.2	6443000	1398642	T3, POS	phenolics	2
728	18.82	Acetylbyakangelicin	C₁₉H₂₀O₈	377.123	377.123	0.9	243850	19304	T3, POS	phenolics	2
729	18.89	5-Carboxyvanillic acid	C₉H₈O₆	211.025	211.025	0.8	485133	15021	T3, NEG	phenolics	2
730	18.98	3-Methoxyapigenin	C₁₆H₁₂O₆	299.056	299.056	-1.8	25515	1619	T3, NEG	phenolics	2
731	19.12	Kaempferol-3-glucuronide	C₂₁H₁₈O₁₂	461.073	461.072	-0.7	32310	6511	T3, NEG	phenolics	2
732	19.49	1-O-(6'-O-Feruloyl)glucoside-3-O-caffeoyl quinic acid	C₃₂H₃₆O₁₇	691.188	691.189	0.9	67655	1025	T3, NEG	phenolics	2
733	19.5	Coniferyl alcohol	C₁₀H₁₂O₃	181.086	181.086	-1.8	79190	6222	T3, POS	phenolics	2
734	19.85	Epicatechin-3'-O-β-glucopyranoside	C₂₁H₂₄O₁₁	451.125	451.125	0	24003	3171	T3, NEG	phenolics	2
735	19.98	Methyl acetoxy-[6]-gingerol	C₂₀H₃₀O₅	351.217	351.216	-0.6	1122000	284427	T3, POS	phenolics	2
736	20.61	Malvidin-3-galactoside	C₂₃H₂₄O₁₂	491.12	491.121	2.2	54237	1828	T3, NEG	phenolics	2
737	20.62	Sissotrin	C₂₂H₂₂O₁₀	447.129	447.128	-0.3	33820	873	T3, POS	phenolics	1
738	20.69	Sinapyl alcohol	C₁₁H₁₄O₄	209.082	209.083	2.5	93563	19399	T3, NEG	phenolics	2
739	20.72	Methyl [6]-gingerdiol 3-acetate	C₂₀H₃₂O₅	353.232	353.232	-0.1	226567	32694	T3, POS	phenolics	2
740	20.73	Hydroxyferuloyl glucose	C₁₆H₂₀O₁₀	373.113	373.113	-0.4	39730	7382	T3, POS	phenolics	2
741	20.94	6"-O-Malonylglycitin	C₂₅H₂₄O₁₃	531.114	531.114	-0.6	25515	1209	T3, NEG	phenolics	2
742	20.94	Myricetin	C₁₅H₁₀O₈	319.045	319.045	0	156600	15132	T3, POS	phenolics	2
743	20.96	4,6-Dimethoxy-2-methoxyphenyl-1-O-β-glucopyranoside	C₁₃H₁₈O₉	319.102	319.102	-1.3	54945	3712	T3, POS	phenolics	2
744	21.28	5-Hydroxytryptophol	C₁₀H₁₁NO₂	178.086	178.086	0.9	273167	23500	T3, POS	phenolics	2
745	21.31	NCGC00384563	C₂₅H₂₆O₁₃	533.13	533.128	-3.2	13875	1831	T3, NEG	phenolics	2
746	21.64	Triptophenolide	C₂₀H₂₄O₃	313.18	313.18	-0.4	142467	18681	T3, POS	phenolics	2
747	21.67	Eucomic acid	C₁₁H₁₂O₆	239.056	239.056	0.2	59400	15118	T3, NEG	phenolics	2
748	21.89	Vicenin	C₂₆H₂₈O₁₄	565.155	565.156	2	43425	2878	T3, POS	phenolics	2
749	22.45	Sinapoylsinapoyltartaric acid	C₂₆H₂₆O₁₄	561.125	561.124	-1.9	37057	10755	T3, NEG	phenolics	2
750	22.47	p-Coumaric acid diglucoside	C₂₁H₂₈O₁₃	489.16	489.159	-1.9	41195	3104	T3, POS	phenolics	2
751	22.67	Sinapic acid diglucoside	C₂₃H₃₂O₁₅	549.181	549.183	2.6	1167350	710854	T3, POS	phenolics	2
752	22.67	Apiin	C₂₆H₂₈O₁₄	565.155	565.157	3.8	160913	183001	T3, POS	phenolics	2
753	22.77	8-(Benzyloxy)-1-Naphthol	C₁₇H₁₄O₂	251.107	251.106	-4.3	117100	6364	T3, POS	phenolics	2
754	23.21	4a,7-Dimethyl-7-vinyl-4a,4b,5,6,7,8,10,10a-octahydrophenanthren-2(1H)-one	C₁₈H₂₄O	257.19	257.191	3.9	176033	27653	T3, POS	phenolics	2
755	23.34	Fraxetin-7,8-di-O-glucoside	C₂₂H₂₈O₁₅	531.136	531.135	0	65475	15111	T3, NEG	phenolics	2
756	23.47	Miquelianin	C₂₁H₁₈O₁₃	477.067	477.067	-1	225900000	15497097	T3, NEG	phenolics	2
757	23.52	NCGC00380421	C₂₂H₂₆O₁₂	481.135	481.133	-4.4	59177	10818	T3, NEG	phenolics	2
758	23.78	Methyl 6-O-galloyl-glucoside	C₁₄H₁₈O₁₀	345.083	345.083	0.9	24260	1457	T3, NEG	phenolics	2
759	23.82	NCGC00180731	C₁₉H₂₆O₁₂	447.15	447.15	0.9	83695	10812	T3, POS	phenolics	2
760	24.24	Embelin	C₁₇H₂₆O₄	293.176	293.176	2	673100	60188	T3, NEG	phenolics	2
761	24.49	Caffeic acid 3-/4-sulfate	C₉H₈O₇S	258.992	258.992	0.9	3005000	291820	T3, NEG	phenolics	2
762	24.8	Vitelignin A	C₂₀H₁₆O₈	383.077	383.077	0.7	84223	12773	T3, NEG	phenolics	2
763	24.9	Periseoside B	C₃₃H₅₄O₁₃	659.364	659.364	0.8	10933	5110	T3, POS	phenolics	2
764	25.04	NCGC00168940	C₂₆H₃₄O₁₂	539.212	539.211	-1.9	87550	29628	T3, POS	phenolics	2
765	25.5	Tert-butyl 4-methoxy-3-[(E)-N-sulfooxy-C-[(2S,3R,4S,5S,6R)-3,4,5-trihydroxy-6-(hydroxymethyl)oxan-2-yl]sulfanylcarbonimidoyl]indole-1-carboxylate	C₂₁H₂₈N₂O₁₂S₂	563.101	563.1	-2.8	64270	2065	T3, NEG	phenolics	2
766	26.37	α-Tocopherol	C₂₉H₅₀O₂	429.374	429.373	-2.9	9887	853	T3, NEG	phenolics	2
767	26.6	Ginkgetin	C₃₂H₂₂O₁₀	565.114	565.113	-1.6	24613	1285	T3, NEG	phenolics	2
768	26.64	Velutin	C₁₇H₁₄O₆	315.086	315.088	4.3	37280	1881	T3, POS	phenolics	2
769	26.85	N-p-Coumaroyltyrosine	C₁₈H₁₇NO₅	328.118	328.118	-0.3	67393	14302	T3, POS	phenolics	2
770	26.99	Carnosol	C₂₀H₂₆O₄	331.19	331.19	-1.6	91427	21192	T3, POS	phenolics	2
771	27.1	Kobusone	C₁₄H₂₂O₂	221.155	221.155	1.3	38420	3226	T3, NEG	phenolics	2
772	27.22	Nordihydrocapsaicin	C₁₇H₂₇NO₃	294.206	294.207	2.9	514300	28075	T3, POS	phenolics	2
773	27.66	(6)-Shogaol	C₁₇H₂₄O₃	277.18	277.181	2.9	198533	36167	T3, POS	phenolics	2
774	27.74	Kaempferol-3-O-rutinoside	C₂₇H₃₀O₁₅	595.166	595.165	-0.9	3541667	63571	T3, POS	phenolics	2
775	28.38	Hydroxybenzoyl aminogalactitol	C₁₃H₁₉NO₈	318.118	318.12	3.8	319100	37362	T3, POS	phenolics	2
776	28.4	Senkyunolide C	C₁₂H₁₂O₃	205.086	205.086	1.8	2651000	70193	T3, POS	phenolics	2
777	29.63	Caffeoylspermine	C₁₉H₃₂N₄O₃	365.255	365.255	0.1	20605	10303	T3, POS	phenolics	2
778	29.86	1-O-Feruloyl 2,3-dihydroxypropyl 16-hydroxyhexadecanoate	C₂₉H₄₆O₈	521.312	521.312	-0.7	80570	29224	T3, NEG	phenolics	2
779	29.89	Kaempferol 3-feruloyl sophoroside	C₃₇H₃₈O₁₉	787.208	787.209	0.9	171500	24324	T3, POS	phenolics	2
780	31.01	Vitetrifolin H	C₂₁H₃₆O₃	337.274	337.275	3.6	101695	32110	T3, POS	phenolics	2
781	32.08	4'-Hydroxy-5-methoxy-8-methylflavone	C₁₇H₁₄O₄	283.096	283.096	-0.3	58390	7326	T3, POS	phenolics	2
782	32.53	3β,14α,15α,21α-Tetrahydroxyserrat-14-en-21-acetyl-3-(4'-hydroxybenzoate)	C₃₉H₅₈O₇	639.426	639.425	-0.6	157867	46810	T3, POS	phenolics	2
783	35.92	Diosmetin 7-O-rutinoside	C₂₈H₃₂O₁₅	609.181	609.183	3.3	98735	12254	T3, POS	phenolics	2
784	36	Schisantherin J	C₃₅H₄₀O₁₁	637.264	637.266	3.2	91230	19534	T3, POS	phenolics	2
785	36.68	Catechol	C₆H₆O₂	111.044	111.044	1.4	48220	23957	T3, POS	phenolics	2
786	36.71	Brucine	C₂₃H₂₆N₂O₄	395.197	395.197	1	72785	6979	T3, POS	phenolics	2
787	37.39	γ-Tocotrienol	C₂₈H₄₂O₂	409.311	409.312	0.7	93570	9717	T3, NEG	phenolics	2
788	1.11	Indole-3-acetaldehyde	C₁₀H₉NO	160.076	160.075	-2.5	13486667	1455243	HILIC, POS	Alkaloids and related compounds	2
788	16.87	Indole-3-acetaldehyde	C₁₀H₉NO	160.076	160.076	3.2	7448000	876942	T3, POS	Alkaloids and related compounds	2
789	1.14	N-Glucuronylquinoline	C₁₅H₁₅NO₆	306.097	306.096	-2.3	831750	61589	HILIC, POS	Alkaloids and related compounds	2
790	1.67	Nicotinamide	C₆H₆N₂O	123.055	123.055	-4.9	4441500	10607	HILIC, POS	Alkaloids and related compounds	1
791	2.01	Berberine sulfate	C₂₀H₁₉NO₈S	432.076	432.078	4.8	1205000	243245	HILIC, NEG	Alkaloids and related compounds	2
792	2.13	Riboflavin	C₁₇H₂₀N₄O₆	377.146	377.146	0.6	1137967	216825	HILIC, POS	Alkaloids and related compounds	1
792	10.74	Riboflavin	C₁₇H₂₀N₄O₆	377.146	377.146	0.9	1536667	241508	T3, POS	Alkaloids and related compounds	1
793	3.34	Diethanolamine	C₄H₁₁NO₂	106.086	106.086	-3.6	8492	4963	HILIC, POS	Alkaloids and related compounds	1
794	4.67	Flavin mononucleotide	C₁₇H₂₁N₄O₉P	455.097	455.098	0.5	155400	43834	HILIC, NEG	Alkaloids and related compounds	2
795	8.34	Thiamine cation	C₁₂H₁₆N₄OS	265.112	265.112	0.3	4117000	289035	HILIC, POS	Alkaloids and related compounds	2
796	8.35	4-Methyl-5-thiazoleethanol	C₆H₉NOS	144.048	144.048	-1	240100	2594	HILIC, POS	Alkaloids and related compounds	2
797	9.05	NCGC00169307	C₂₇H₃₁NO₅	450.227	450.227	-1.7	56700	15146	HILIC, POS	Alkaloids and related compounds	2
798	9.57	N8-Acetylspermidine	C₉H₂₁N₃O	188.176	188.175	-2.1	392400	78869	HILIC, POS	Alkaloids and related compounds	2
799	10.77	Choline phosphate	C₅H₁₄NO₄P	184.073	184.073	-2.1	98736667	6289375	HILIC, POS	Alkaloids and related compounds	2
800	2.13	Pyridoxamine dihydrochloride	C₈H₁₂N₂O₂	167.083	167.082	-3.4	4235	561	T3, NEG	Alkaloids and related compounds	1
801	2.13	Creatinine	C₄H₇N₃O	114.066	114.066	0.7	9377	2466	T3, POS	Alkaloids and related compounds	2
802	2.13	N-Acetyl putrescine hydrochloride	C₆H₁₄N₂O	131.118	131.119	4.9	17670	552	T3, POS	Alkaloids and related compounds	1
803	2.13	Guvacoline	C₇H₁₁NO₂	142.086	142.086	-0.2	16960	764	T3, POS	Alkaloids and related compounds	2
804	2.13	1-Heptylamine	C₇H₁₇N	116.143	116.143	-3.7	3529	165	T3, POS	Alkaloids and related compounds	2
805	2.13	N-Methylpelletierine	C₉H₁₇NO	156.138	156.138	-1.3	101990	20520	T3, POS	Alkaloids and related compounds	2
806	2.14	Triethylamine	C₆H₁₅N	102.128	102.128	-0.1	13750	1457	T3, POS	Alkaloids and related compounds	2
807	2.22	Pyran[3,4-b]indole-2-ketone	C₁₁H₉O₂N	188.071	188.071	4.3	1641000	129062	T3, POS	Alkaloids and related compounds	2
808	2.23	N,N-Diethyl-5-hydroxytryptamineoxalate	C₁₆H₁₈N₂O₅	319.129	319.13	2	99775	5409	T3, POS	Alkaloids and related compounds	2
809	2.24	Choline	C₅H₁₃NO	104.107	104.107	1	126777	31985	T3, POS	Alkaloids and related compounds	2
810	2.4	Pyridoxine	C₈H₁₁NO₃	170.081	170.081	-0.8	288700	25805	T3, POS	Alkaloids and related compounds	1
811	3.2	Ailanindole	C₁₂H₈N₂O₂	213.066	213.066	-0.7	84867	19336	T3, POS	Alkaloids and related compounds	2
812	4.33	Biotin	C₁₀H₁₆N₂O₃S	245.095	245.096	1.2	235033	56236	T3, POS	Alkaloids and related compounds	2
813	8.48	Quinoline	C₉H₇N	130.065	130.065	0.7	2705333	153819	T3, POS	Alkaloids and related compounds	2
814	10.58	5,6-Dihydroxyindole-5-O-β-glucoside	C₁₄H₁₇NO₇	312.108	312.108	0.9	67680	44647	T3, POS	Alkaloids and related compounds	2
815	11.45	4-Hydroxyquinoline	C₉H₇NO	144.045	144.046	0.7	1099333	93629	T3, NEG	Alkaloids and related compounds	2
816	15.32	Quinadoline A	C₂₇H₂₇N₅O₄	486.214	486.215	3.1	52960	6689	T3, POS	Alkaloids and related compounds	2
817	16.53	Clausine R	C₁₄H₁₁NO₄	258.076	258.077	3.9	163167	34059	T3, POS	Alkaloids and related compounds	2
818	17.27	Bharatamine	C₁₈H₁₉NO₂	282.149	282.15	4.3	268033	26323	T3, POS	Alkaloids and related compounds	2
819	20.26	Vasicinone	C₁₁H₁₀N₂O₂	203.082	203.082	2	84197	7546	T3, POS	Alkaloids and related compounds	2
820	20.71	1-Methyl-2-[(Z)-6-undecyl]-4(1H)-quinolone	C₂₁H₂₉NO	312.232	312.232	0.4	37765	18675	T3, POS	Alkaloids and related compounds	2
821	20.94	8-Ethylnorlobelol	C₉H₁₉NO	158.154	158.154	0.5	154550	16193	T3, POS	Alkaloids and related compounds	2
822	21.28	N-Acetylindole	C₁₀H₉NO	160.076	160.076	0.6	24943333	7912884	T3, POS	Alkaloids and related compounds	2
823	21.28	Hydrohydrastinine	C₁₁H₁₃NO₂	192.102	192.102	2.5	675033	59985	T3, POS	Alkaloids and related compounds	2
824	21.29	Indole-3-carboxyaldehyde	C₉H₇NO	146.06	146.06	0.3	335200	37194	T3, POS	Alkaloids and related compounds	1
825	21.68	Cuscohygrine	C₁₃H₂₄N₂O	225.196	225.196	0.4	211860	195285	T3, POS	Alkaloids and related compounds	2
826	24.5	Norephedrin 3-O-(2''-phenylpropanyl)glucoside	C₂₄H₃₃NO₆	432.238	432.24	3.3	1126333	95845	T3, POS	Alkaloids and related compounds	2
827	26.24	Norharmane	C₁₁H₈N₂	169.076	169.076	2	16195	2270	T3, POS	Alkaloids and related compounds	2
828	27.27	Chimonanthine	C₂₂H₂₆N₄	347.223	347.221	-4.2	1708500	9192	T3, POS	Alkaloids and related compounds	2
829	28.54	NCGC00347382	C₂₁H₂₇NO₃	342.206	342.207	1.1	43263	10423	T3, POS	Alkaloids and related compounds	2
830	35.89	NCGC00347814	C₂₉H₃₇NO₁₃	608.234	608.234	0	95930	43201	T3, POS	Alkaloids and related compounds	2
831	1.44	Uridine	C₉H₁₂N₂O₆	243.062	243.062	0.2	632300	1980	HILIC, NEG	Nucleosides, nucleotides, and analogues	1
832	1.49	1,7-Dimethylxanthine	C₇H₈N₄O₂	179.057	179.057	-3.6	6265667	303829	HILIC, NEG	Nucleosides, nucleotides, and analogues	2
833	2.07	5'-Deoxy-5'-methylthioadenosine	C₁₁H₁₅N₅O₃S	298.097	298.097	-0.9	73980000	6801059	HILIC, POS	Nucleosides, nucleotides, and analogues	1
833	2.2	5'-Deoxy-5'-methylthioadenosine	C₁₁H₁₅N₅O₃S	298.097	298.098	4	7337000	3029245	T3, POS	Nucleosides, nucleotides, and analogues	1
834	2.09	Succinyladenosine	C₁₄H₁₇N₅O₈	384.115	384.115	-0.7	3619000	700034	HILIC, POS	Nucleosides, nucleotides, and analogues	2
834	2.78	Succinyladenosine	C₁₄H₁₇N₅O₈	384.115	384.115	1.3	4622000	656187	T3, POS	Nucleosides, nucleotides, and analogues	2
835	2.21	Guanosine	C₁₀H₁₃N₅O₅	284.099	284.099	-0.7	672900	20265	HILIC, POS	Nucleosides, nucleotides, and analogues	1
836	2.36	Adenosine-3',5'-cyclicmonophosphate	C₁₀H₁₂N₅O₆P	330.06	330.06	-0.8	9660000	355070	HILIC, POS	Nucleosides, nucleotides, and analogues	1
837	2.42	2'-Deoxyguanosine monohydrate	C₁₀H₁₃N₅O₄	268.104	268.104	-0.7	50350000	4441250	HILIC, POS	Nucleosides, nucleotides, and analogues	1
838	3.71	Cytidine	C₉H₁₃N₃O₅	244.093	244.093	-0.8	3098667	245508	HILIC, POS	Nucleosides, nucleotides, and analogues	1
839	3.79	6-O-Methylguanine	C₆H₇N₅O	166.072	166.072	-3.3	16020000	1162196	HILIC, POS	Nucleosides, nucleotides, and analogues	2
840	4.87	Deoxyguanosine 5'-monophosphate	C₁₀H₁₄N₅O₇P	346.056	346.055	-2.9	513350	30052	HILIC, NEG	Nucleosides, nucleotides, and analogues	2
841	5.06	1,3-Dimethylurate	C₇H₈N₄O₃	195.052	195.052	-3.6	235300000	19300777	HILIC, NEG	Nucleosides, nucleotides, and analogues	2
842	6.61	Inosine	C₁₀H₁₂N₄O₅	267.073	267.073	-2.7	195800	86349	HILIC, NEG	Nucleosides, nucleotides, and analogues	1
843	6.7	6-(γ,γ-Dimethylallylamino)purine	C₁₀H₁₃N₅	202.11	202.109	-3.2	1564667	326597	HILIC, NEG	Nucleosides, nucleotides, and analogues	2
844	7.11	5-Ribofuranosylnicotinamide	C₁₁H₁₄N₂O₅	255.098	255.097	-2.3	2297000	92677	HILIC, POS	Nucleosides, nucleotides, and analogues	2
845	7.12	Uridine-5'-monophosphate	C₉H₁₃N₂O₉P	323.029	323.029	1.2	837900	198368	HILIC, NEG	Nucleosides, nucleotides, and analogues	1
845	2.48	Uridine-5'-monophosphate	C₉H₁₃N₂O₉P	323.029	323.028	-0.5	705100	187410	T3, NEG	Nucleosides, nucleotides, and analogues	1
846	7.59	β-Nicotinamide mononucleotide	C₁₁H₁₅N₂O₈P	335.064	335.063	-1.5	125100	59642	HILIC, POS	Nucleosides, nucleotides, and analogues	1
847	7.62	1-Methyladenosine	C₁₁H₁₅N₅O₄	280.105	280.104	-2.9	10259667	691296	HILIC, NEG	Nucleosides, nucleotides, and analogues	2
848	7.7	Adenosine monophosphate	C₁₀H₁₄N₅O₇P	348.07	348.069	-3.2	2850667	332136	HILIC, POS	Nucleosides, nucleotides, and analogues	2
849	7.72	Sepiapterin	C₉H₁₁N₅O₃	236.079	236.079	-1.2	1168667	134820	HILIC, NEG	Nucleosides, nucleotides, and analogues	2
850	7.75	Xanthosine	C₁₀H₁₂N₄O₆	283.068	283.068	-0.7	1626000	120208	HILIC, NEG	Nucleosides, nucleotides, and analogues	2
851	7.96	Dihydrouracil	C₄H₆N₂O₂	113.036	113.036	0.6	2174667	172732	HILIC, NEG	Nucleosides, nucleotides, and analogues	2
852	8.08	2'-Deoxyadenosine monohydrate	C₁₀H₁₃N₅O₃	250.095	250.094	-1	2609333	200637	HILIC, NEG	Nucleosides, nucleotides, and analogues	1
853	8.12	Adenosine	C₁₀H₁₃N₅O₄	266.089	266.089		8347333	655369	HILIC, NEG	Nucleosides, nucleotides, and analogues	1
854	8.13	Xanthine	C₅H₄N₄O₂	151.026	151.026	0.1	1828000	44643	HILIC, NEG	Nucleosides, nucleotides, and analogues	2
854	8.27	Xanthine	C₅H₄N₄O₂	153.041	153.04	-3.7	1518333	78520	HILIC, POS	Nucleosides, nucleotides, and analogues	2
855	8.16	Thymidine	C₁₀H₁₄N₂O₅	243.098	243.097	-0.6	2054500	579120	HILIC, POS	Nucleosides, nucleotides, and analogues	1
856	8.31	5'-Deoxy-5'-(methylsulfinyl)adenosine	C₁₁H₁₅N₅O₄S	312.077	312.077	-1.8	187966667	12356914	HILIC, NEG	Nucleosides, nucleotides, and analogues	2
857	8.42	N-6-(δ-2-Isopentenyl)adenosinehemihydrate	C₁₅H₂₁N₅O₄	336.167	336.167	1	132200	6409	HILIC, POS	Nucleosides, nucleotides, and analogues	2
857	10.79	N-6-(δ-2-Isopentenyl)adenosinehemihydrate	C₁₅H₂₁N₅O₄	336.167	336.167	0.5	406100	17112	T3, POS	Nucleosides, nucleotides, and analogues	2
858	8.52	Uridine diphosphate glucose	C₁₅H₂₄N₂O₁₇P₂	565.048	565.047	-0.6	881400	285020	HILIC, NEG	Nucleosides, nucleotides, and analogues	2
859	8.74	2'-Deoxycytidine	C₉H₁₃N₃O₄	226.083	226.083	0.2	1512333	92652	HILIC, NEG	Nucleosides, nucleotides, and analogues	1
860	9.58	Uridine-diphosphate-N-acetylglucosamine	C₁₇H₂₇N₃O₁₇P₂	606.074	606.074	-0.4	815250	213476	HILIC, NEG	Nucleosides, nucleotides, and analogues	2
861	9.75	Pterine	C₆H₅N₅O	164.057	164.056	-3	722400	41050	HILIC, POS	Nucleosides, nucleotides, and analogues	2
862	10.06	9-Pentofuranuronosyl-9h-purin-6-amine	C₁₀H₁₁N₅O₅	282.083	282.083	0.3	912000	86310	HILIC, POS	Nucleosides, nucleotides, and analogues	2
863	11	S-Adenosyl-methionine	C₁₅H₂₂N₆O₅S	399.145	399.144	-0.4	1210000	254808	HILIC, POS	Nucleosides, nucleotides, and analogues	2
864	12.64	Nicotinamide adenine dinucleotide	C₂₁H₂₇N₇O₁₄P₂	664.116	664.116	-0.6	646833	79790	HILIC, POS	Nucleosides, nucleotides, and analogues	2
865	13.49	Cytidine-5'-diphosphocholine sodium salt dihydrate	C₁₄H₂₆N₄O₁₁P₂	489.115	489.114	-0.8	220533	49075	HILIC, POS	Nucleosides, nucleotides, and analogues	2
866	17.58	Nicotinamide adenine dinucleotide phosphate	C₂₁H₂₈N₇O₁₇P₃	744.083	744.082	-1	156400	34790	HILIC, POS	Nucleosides, nucleotides, and analogues	2
867	2.25	Zeatin	C₁₀H₁₃N₅O	218.105	218.104	-1.4	24630	1018	T3, NEG	Nucleosides, nucleotides, and analogues	1
868	2.84	Uracil	C₄H₄N₂O₂	111.02	111.02	-1.6	1353000	557200	T3, NEG	Nucleosides, nucleotides, and analogues	2
869	2.86	3-Methylxanthine	C₆H₆N₄O₂	165.042	165.041	-4.4	1307000	130457	T3, NEG	Nucleosides, nucleotides, and analogues	2
870	5.35	Zeatin-9-glucoside	C₁₆H₂₃N₅O₆	380.158	380.157	-0.5	45543	14672	T3, NEG	Nucleosides, nucleotides, and analogues	1
871	5.89	Adenine	C₅H₅N₅	136.062	136.062	-0.9	197750	18880	T3, POS	Nucleosides, nucleotides, and analogues	1
872	7.39	N6-Threonylcarbamoyladenosine	C₁₅H₂₀N₆O₈	413.142	413.142	0.1	587500	45396	T3, POS	Nucleosides, nucleotides, and analogues	2
873	7.41	Guanosine 3'-phosphate	C₁₀H₁₄N₅O₈P	364.065	364.065	-0.3	40370	1374	T3, POS	Nucleosides, nucleotides, and analogues	2
874	8.5	cis-Zeatin riboside	C₁₅H₂₁N₅O₅	352.162	352.161	-0.4	232350	68660	T3, POS	Nucleosides, nucleotides, and analogues	2
875	8.51	Cyclic guanosine monophosphate	C₁₀H₁₂N₅O₇P	346.055	346.055	-0.3	460800	89463	T3, POS	Nucleosides, nucleotides, and analogues	2
876	10.8	Inosine-5'-monophosphate	C₁₀H₁₃N₄O₈P	349.054	349.053	-4.5	19080	252	T3, POS	Nucleosides, nucleotides, and analogues	1
877	13.37	α-Ribazole-5'-phosphate	C₁₄H₁₉N₂O₇P	357.086	357.086	-0.4	215767	25655	T3, NEG	Nucleosides, nucleotides, and analogues	2
878	14.38	N-(p-Hydroxybenzyl) adenosine	C₁₈H₂₁N₅O₆	404.156	404.157	0.8	201033	31869	T3, POS	Nucleosides, nucleotides, and analogues	2
879	16.78	Uridine 5'-diphosphogalactose	C₁₅H₂₄N₂O₁₇P₂	565.048	565.049	2.7	165840	169932	T3, NEG	Nucleosides, nucleotides, and analogues	2
880	16.92	Cytidine-3',5'-cyclicmonophosphate	C₉H₁₂N₃O₇P	306.049	306.05	4.3	12595	4745	T3, POS	Nucleosides, nucleotides, and analogues	2
881	17.3	Propentofylline	C₁₅H₂₂N₄O₃	305.162	305.162	-0.1	130500	5009	T3, NEG	Nucleosides, nucleotides, and analogues	2
882	18.8	2,2'-Cyclouridine	C₉H₁₀N₂O₅	227.066	227.067	4.6	32580	863	T3, POS	Nucleosides, nucleotides, and analogues	2
883	1.26	Glucuronolactone	C₆H₈O₆	175.025	175.025	0.6	5584667	449713	HILIC, NEG	sugar	2
884	1.27	6-Phosphogluconic acid	C₆H₁₃O₁₀P	277.032	277.032	-0.4	878067	395040	HILIC, POS	sugar	2
885	1.49	Glucose	C₆H₁₂O₆	179.056	179.056	0.6	5969667	466650	HILIC, NEG	sugar	2
886	1.64	Ribose-5-phosphate disodium salt hydrate	C₅H₁₁O₈P	231.026	231.026	0.4	786534	159648	HILIC, POS	sugar	2
887	2.46	Glucosamine 6-phosphate	C₆H₁₄NO₈P	260.053	260.053	-0.9	12426667	1303738	HILIC, POS	sugar	2
888	2.88	Sucrose	C₁₂H₂₂O₁₁	341.109	341.109	-0.5	2394667	189149	HILIC, NEG	sugar	1
889	4.15	Glucosamine	C₆H₁₃NO₅	180.087	180.087	1.9	6895000	1944804	HILIC, POS	sugar	2
890	4.37	Cellobiose	C₁₂H₂₂O₁₁	341.109	341.109	-0.8	2873500	187383	HILIC, NEG	sugar	1
891	5.05	Glucoheptose	C₇H₁₄O₇	209.067	209.067	1	9972000	8949429	HILIC, NEG	sugar	1
891	2.22	Glucoheptose	C₇H₁₄O₇	209.067	209.066	-0.7	17450	2395	T3, NEG	sugar	1
892	5.06	Gulono-1,4-lactone	C₆H₁₀O₆	177.04	177.041	1	360733	95799	HILIC, NEG	sugar	2
893	5.06	Galactonic acid	C₆H₁₂O₇	195.051	195.051	1.5	197633333	56238095	HILIC, NEG	sugar	2
894	5.08	Arabinonic acid	C₅H₁₀O₆	165.04	165.041	0.9	12705000	5960910	HILIC, NEG	sugar	2
895	5.15	6-O-Glycero-α-manno-heptopyranosyl-β-glucopyranose	C₁₃H₂₄O₁₂	371.12	371.119	-0.8	756800	509623	HILIC, NEG	sugar	2
896	5.19	1-Kestose	C₁₈H₃₂O₁₆	503.162	503.162	0.1	944900	159722	HILIC, NEG	sugar	1
897	5.22	Sucrose-6-phosphate	C₁₂H₂₃O₁₄P	421.075	421.075	0.1	346137	265102	HILIC, NEG	sugar	2
898	5.36	Melibiose	C₁₂H₂₂O₁₁	341.109	341.109	-0.5	25580000	14830303	HILIC, NEG	sugar	1
899	6.47	6-(Methylamino)hexane-1,2,3,4,5-pentaol	C₇H₁₇NO₅	194.103	194.103	0.4	850433	85862	HILIC, NEG	sugar	2
900	6.76	α-Lactose monohydrate	C₁₂H₂₂O₁₁	341.109	341.109	-0.8	2373000		HILIC, NEG	sugar	1
901	7.43	1-[(3-Carboxypropyl)amino]-1-deoxyfructose	C₁₀H₁₉NO₇	264.109	264.109	-0.2	764800	347259	HILIC, NEG	sugar	2
901	7.63	1-[(3-Carboxypropyl)amino]-1-deoxyfructose	C₁₀H₁₉NO₇	266.123	266.123	-0.9	8573333	1432195	HILIC, POS	sugar	2
902	7.62	Lactobionic acid	C₁₂H₂₂O₁₂	357.104	357.103	-0.9	386900	208597	HILIC, NEG	sugar	2
903	7.64	N-Acetyl-glucosamine	C₈H₁₅NO₆	222.097	222.097	-0.1	454367	101104	HILIC, POS	sugar	1
904	7.73	Saccharic acid	C₆H₁₀O₈	209.03	209.03	0.9	12826667	2122977	HILIC, NEG	sugar	2
905	8.01	Fructose 6-phosphate	C₆H₁₃O₉P	259.022	259.023	0.9	5934000	1123637	HILIC, NEG	sugar	2
906	8.02	Raffinose pentahydrate	C₁₈H₃₂O₁₆	503.162	503.162	0.1	1340333	304756	HILIC, NEG	sugar	1
907	8.67	Arabinonate	C₅H₁₀O₆	167.055	167.055	0.5	123700	7920	HILIC, POS	sugar	2
908	8.88	6''-Carboxyraffinose	C₁₈H₃₀O₁₇	517.141	517.14	-0.9	4307667	1139009	HILIC, NEG	sugar	2
909	9.97	6-Deoxy-mannose	C₆H₁₂O₅	165.076	165.076	0.3	1753667	62645	HILIC, POS	sugar	2
910	10.81	α-Glucosamine 1-phosphate	C₆H₁₄NO₈P	258.038	258.039	1.5	161600	46669	HILIC, NEG	sugar	2
911	17.61	α-Glucose 1,6-bisphosphate	C₆H₁₄O₁₂P₂	338.989	338.989	-0.3	2490500	1635033	HILIC, NEG	sugar	2
912	2.24	Glucose-6-phosphate	C₆H₁₃O₉P	259.022	259.022	0.2	596567	141893	T3, NEG	sugar	2
913	2.83	Mucic acid	C₆H₁₀O₈	209.03	209.03	-0.2	1559000	110802	T3, NEG	sugar	2
914	4.04	Galactosamine	C₆H₁₃NO₅	180.087	180.088	5	190950	9405	T3, POS	sugar	2
915	13.34	Glucosamine-6-phosphate	C₆H₁₄NO₈P	260.053	260.053	0	65465	27415	T3, POS	sugar	2
916	14.05	4-O-α-Galactopyranuronosyl-galacturonic acid	C₁₂H₁₈O₁₃	371.082	371.083	-0.3	96413	2602	T3, POS	sugar	2
917	16.8	Eucommioside	C₁₅H₂₆O₉	349.15	349.151	0.5	344667	53475	T3, NEG	sugar	2
918	21.62	Monogalactosylmonoacylglycerol	C₂₇H₄₄O₉	513.306	513.304	-2.6	288667	76358	T3, POS	sugar	2
919	24.17	Iditol	C₆H₁₄O₆	183.086	183.086	-1.6	85160	4896	T3, POS	sugar	2
920	0.17	Nardosinone	C₁₅H₂₂O₃	249.15	249.151	4.3	12277	3864	HILIC, NEG	Terpenoids	2
920	31.03	Nardosinone	C₁₅H₂₂O₃	249.15	249.15	0.4	105110	15257	T3, NEG	Terpenoids	2
921	9.51	8-Acetylharpagide	C₁₇H₂₆O₁₁	405.14	405.14	0.5	224100	86869	HILIC, NEG	Terpenoids	2
922	2.81	Aucubin	C₁₅H₂₂O₉	347.134	347.133	-0.8	3727000	199404	T3, POS	Terpenoids	2
923	7.01	Gentiopicrin	C₁₆H₂₀O₉	355.103	355.103	0.3	5079000	413119	T3, NEG	Terpenoids	2
924	7.22	Monnieriside G	C₂₁H₂₆O₁₀	439.16	439.159	-0.8	495900	44996	T3, POS	Terpenoids	2
925	8.12	Rugosic acid A	C₁₅H₂₂O₅	281.139	281.14	0.7	1491333	55185	T3, NEG	Terpenoids	2
926	8.17	(4R)-3-Methylidene-4-[(E)-3-methyl-4-(4-methyl-5-oxooxolan-2-yl)but-2-enyl]oxolan-2-one	C₁₅H₂₀O₄	265.143	265.144	0.8	1964000	130985	T3, POS	Terpenoids	2
927	8.18	Leucodin	C₁₅H₁₈O₃	247.133	247.133	0.4	248000	26037	T3, POS	Terpenoids	2
928	8.42	Cholesterol	C₂₇H₄₆O	385.348	385.348	-0.2	119933	8808	T3, NEG	Terpenoids	2
929	9.67	Desmotroposantonin	C₁₅H₁₈O₃	247.133	247.132	-1.8	150400	3111	T3, POS	Terpenoids	2
930	9.75	3S-3-Hydroxy-β-damascon	C₁₃H₂₀O₂	209.154	209.155	4.1	724633	91016	T3, POS	Terpenoids	2
931	14.77	NCGC00380511	C₂₆H₃₆O₁₁	523.218	523.219	0.8	171033	60149	T3, NEG	Terpenoids	2
932	15.07	Piceid (3,4',5-Trihydroxystilbene-3-O-glucoside)	C₂₀H₂₂O₈	389.124	389.124	-0.5	205233	22400	T3, NEG	Terpenoids	2
933	15.85	3-Oxo-α-ionol glucoside	C₁₉H₃₀O₇	371.206	371.207	2.7	96863	9556	T3, POS	Terpenoids	2
934	15.95	Bruceine A	C₂₆H₃₄O₁₁	521.203	521.204	2.2	195867	13120	T3, NEG	Terpenoids	2
935	16.07	Geniposide	C₁₇H₂₄O₁₀	389.144	389.144	-0.9	412667	101409	T3, POS	Terpenoids	2
936	16.69	6-Deoxylamioside	C₁₈H₂₈O₁₀	403.161	403.161	-0.6	142533	18644	T3, NEG	Terpenoids	2
937	17.01	Yadanzioside A	C₃₂H₄₄O₁₆	685.27	685.27	-0.8	48820	6619	T3, POS	Terpenoids	2
938	17.04	Campesterol	C₂₈H₄₈O	399.363	399.364	1.5	46210	15302	T3, NEG	Terpenoids	2
939	17.11	Ajugol	C₁₅H₂₄O₉	347.135	347.136	2.5	105647	15155	T3, NEG	Terpenoids	2
940	17.82	(6R,9R)-3-Oxo-α-ionol-β-malonyl-glucoside	C₂₂H₃₂O₁₀	457.207	457.209	3.9	1263000	209065	T3, POS	Terpenoids	2
941	20	Oleuropeic acid	C₁₀H₁₆O₃	183.103	183.103	2.2	323067	41745	T3, NEG	Terpenoids	2
942	20	6-Pentyl-2H-pyran-2-one	C₁₀H₁₄O₂	167.107	167.107	-0.8	190967	11359	T3, POS	Terpenoids	2
943	20.86	Jasmolone	C₁₁H₁₆O₂	181.122	181.123	2.8	528167	33352	T3, POS	Terpenoids	2
944	21.18	Streterpene C	C₁₆H₃₀O₃	271.227	271.228	2.7	67317	11723	T3, POS	Terpenoids	2
945	21.82	Caesaldekarin G	C₂₁H₃₂O₅	365.232	365.232	0.4	185363	83607	T3, POS	Terpenoids	2
946	22.35	Tsangane L 3-glucoside	C₁₉H₃₄O₇	373.223	373.223	-0.6	12915	6542	T3, NEG	Terpenoids	2
947	22.76	Pseudolaric acid B	C₂₃H₂₈O₈	431.171	431.171	0.3	1015167	76916	T3, NEG	Terpenoids	2
948	24.78	NCGC00380795	C₁₉H₂₂O₅	331.154	331.154	-0.7	46523	3669	T3, POS	Terpenoids	2
949	26.23	Coleonol	C₂₂H₃₄O₇	409.223	409.223	-0.1	51073	7766	T3, NEG	Terpenoids	2
950	26.37	20,26-Dihydroxyecdysone	C₂₇H₄₄O₈	497.311	497.313	3.5	31287	8153	T3, POS	Terpenoids	2
951	26.62	Cucurbitacin IIb	C₃₀H₄₈O₇	521.347	521.346	-2.3	796900	460090	T3, POS	Terpenoids	2
952	26.85	7-Oxodehydroabietic acid	C₂₀H₂₆O₃	315.195	315.195	-0.7	647233	114202	T3, POS	Terpenoids	2
953	27.25	Tripterifordin	C₂₀H₃₀O₃	319.227	319.227	-0.5	120900	27246	T3, POS	Terpenoids	2
954	28.86	Norambreinolide	C₁₆H₂₆O₂	251.201	251.202	3.7	299200	38278	T3, POS	Terpenoids	2
955	29.17	SapinsiginA	C₂₁H₃₂O₄	349.237	349.237	-0.9	360567	35930	T3, POS	Terpenoids	2
956	29.49	Dehydroabietic acid	C₂₀H₂₈O₂	299.202	299.202	2.5	75307	5348	T3, NEG	Terpenoids	2
957	29.51	Jaeschkeanadiol	C₁₅H₂₆O₂	237.186	237.186	0.7	11484	1791	T3, NEG	Terpenoids	2
958	29.93	Polygalic acid	C₂₉H₄₄O₆	489.321	489.321	0.7	51433	3541	T3, POS	Terpenoids	2
959	30.39	Scutebarbolide C	C₂₂H₃₂O₈	425.217	425.217	-0.6	294800	9250	T3, POS	Terpenoids	2
960	30.8	1-(5-Acetoxy-4-(3,7-diacetoxy-4,4,8,10,14-pentamethylhexadecahydro-1H-cyclopenta[a]phenanthren-17-yl)tetrahydrofuran-2-yl)-2-methylpropane-1,2-diyl diacetate	C₄₀H₆₂O₁₁	719.436	719.437	1.3	72960	34422	T3, POS	Terpenoids	2
961	31.49	Abietate	C₂₀H₃₀O₂	301.217	301.218	3.4	46660	6194	T3, NEG	Terpenoids	2
962	32.81	NCGC00380707	C₂₆H₄₂O₁₁	531.28	531.279	-1.5	55575	15365	T3, POS	Terpenoids	2
963	33.46	21,23-Epoxy-21,24,25-trihydroxylanost-7-en-3-one (Melianodiol)	C₃₀H₄₈O₅	489.357	489.359	2.4	318350	40234	T3, POS	Terpenoids	2
964	34.29	Chisopanin D	C₃₄H₅₄O₆	559.399	559.399	-0.4	54233	18872	T3, POS	Terpenoids	2
965	36.72	Sodium deoxycholate	C₂₄H₄₀O₄	393.3	393.3	-0.8	101396667	26081182	T3, POS	Terpenoids	2
966	37.22	Oxandrolone	C₁₉H₃₀O₃	307.227	307.227	0.8	401067	139645	T3, POS	Terpenoids	2
967	38.5	NCGC00347534	C₃₄H₅₈O₁₅	707.385	707.382	-4.3	302450	18880	T3, POS	Terpenoids	2
968	1.07	Dibutyl phthalate	C₁₆H₂₂O₄	279.159	279.159	0.1	459433	55834	HILIC, POS	others	2
969	1.09	1,2,3,4-Tetrahydronorharman-1-one	C₁₁H₁₀N₂O	187.087	187.086	-1.5	394150	2899	HILIC, POS	others	2
970	1.14	Lauryldiethanolamine	C₁₆H₃₅NO₂	274.274	274.274	0.3	7935000	470756	HILIC, POS	others	2
970	20.77	Lauryldiethanolamine	C₁₆H₃₅NO₂	274.274	274.274	0.3	10124667	2568577	T3, POS	others	2
971	1.89	Acetaminophen glucuronide	C₁₄H₁₇NO₈	326.088	326.088	0.9	5402333	1013916	HILIC, NEG	others	2
972	3.73	4,5-Dichloro-2-n-octyl-4-isothiazolin-3-one	C₁₁H₁₇Cl₂NOS	282.048	282.048	0.8	1676333	319777	HILIC, POS	others	2
973	6.77	8-(Methoxymethoxy)decyl hydrogen sulfate	C₁₂H₂₆O₆S	297.138	297.138	0.4	399800	103985	HILIC, NEG	others	2
974	7.59	Dimethyllimettin	C₁₃H₁₄O₄	235.096	235.096	0.1	263700	125033	HILIC, POS	others	2
975	7.61	Torasemide	C₁₆H₂₀N₄O₃S	349.133	349.135	4.8	927900	26729	HILIC, POS	others	2
976	8.16	Clobenpropit	C₁₄H₁₇ClN₄S	307.079	307.079	-1	130767	15481	HILIC, NEG	others	2
976	18.78	Clobenpropit	C₁₄H₁₇ClN₄S	307.079	307.08	3.6	48680	7156	T3, NEG	others	2
977	19.94	Dioctyl phthalate	C₂₄H₃₈O₄	391.284	391.284	-0.8	1544667	139102	HILIC, POS	others	2
978	3.52	2-Naphthylamine	C₁₀H₉N	144.081	144.081	0.8	46307	8190	T3, POS	others	2
979	4.25	4-Ethynylbenzaldehyde	C₉H₆O	131.049	131.049	0.9	73860	7062	T3, POS	others	2
980	4.52	Triadimenol	C₁₄H₁₈ClN₃O₂	294.101	294.1	-4.2	41043	15782	T3, NEG	others	2
981	5.89	Imazamox	C₁₅H₁₉N₃O₄	306.145	306.146	3.7	251833	93443	T3, POS	others	2
982	14.53	Benzyl glucopyranoside	C₁₃H₁₈O₆	269.103	269.103	-0.2	16607	2852	T3, NEG	others	2
983	14.58	Decaethylene glycol	C₂₀H₄₂O₁₁	459.28	459.28	-0.5	122553	63027	T3, POS	others	2
984	14.67	1,1'-(6-Hydroxy-2,3-dihydro-1H-indene-2,5-diyl)bis(ethan-1-one)	C₁₃H₁₄O₃	219.102	219.102	4.3	356567	30085	T3, POS	others	2
985	15.62	Desisopropylatrazine	C₅H₈ClN₅	174.054	174.054	-0.4	106110	25370	T3, POS	others	2
986	16.77	2-Amino-1-methyl-6-phenylimidazo(4,5-b)pyridine	C₁₃H₁₂N₄	223.099	223.099	0.4	15610	1683	T3, NEG	others	2
987	18.49	(5S,8R,12S)-5,8-Dihydroxy-12-methyl-1-oxacyclododeca-3,6-dien-2-one	C₁₂H₁₈O₄	225.113	225.114	3.2	32780	1287	T3, NEG	others	2
988	20.01	2',4'-Dimethylacetophenone	C₁₀H₁₂O	149.096	149.096	1.1	89820	3080	T3, POS	others	2
989	22.6	Paclobutrazol	C₁₅H₂₀ClN₃O	294.137	294.137	1.4	64397	22391	T3, POS	others	2
990	22.75	Acetophenone	C₈H₈O	121.065	121.065	-0.4	36530	17041	T3, POS	others	2
991	27.28	Hexadeca-7,12,14-trien-10-yn-1-ol	C₁₆H₂₄O	233.19	233.191	3.6	133933	16984	T3, POS	others	2
992	28.39	Phthalic anhydride	C₈H₄O₃	149.023	149.023	-0.2	1383333	34646	T3, POS	others	2
993	28.69	Monastrol	C₁₄H₁₆N₂O₃S	291.081	291.081	0.7	29910	6590	T3, NEG	others	2
994	29.54	9,11,13,15-Octadecatetraenal	C₁₈H₂₈O	261.221	261.222	3.4	475800	106008	T3, POS	others	2
995	29.64	Prochloraz	C₁₅H₁₆Cl₃N₃O₂	376.038	376.04	4.8	23070	6449	T3, POS	others	2
996	36.7	Di(2-ethylhexyl)phthalate	C₂₄H₃₈O₄	391.284	391.286	4	6728667	377765	T3, POS	others	2
997	38.97	Hexaethylene glycol	C₁₂H₂₆O₇	283.175	283.175	0.9	55990000	1026207	T3, POS	others	2
998	40.28	Dodecylbenzenesulfonic acid	C₁₈H₃₀O₃S	325.184	325.185	1.6	1246450	389687	T3, NEG	others	2
*: Compounds are listed in multiple rows if detected under different chromatographic or ionization conditions
