# Supplementary material for: An Integrated Approach for the Comprehensive Characterization of Metabolites in Broccoli (Brassica oleracea var. Italica) by Liquid Chromatography High-Resolution Tandem Mass Spectrometry
Source: Plants (Basel). 2025 Oct 20;14(20):3223. doi: 10.3390/plants14203223 (PMC12567488; doi:10.3390/plants14203223)
Supplement: Supplementary file 1 [file plants-14-03223-s001.zip › Table S1 Published broccoli component database.xlsx]

## Sheet: Sheet1
No.	Metabolite name	Molecular formula	Plant organ distribution	CAS No.	References
1	Lsosafrole	C₁₀H₁₀O₂	floret, leaves and stems	120-58-1	1
2	Ferulic acids	C₁₀H₁₀O₄	floret		2
3	2,4-Diacetylphloroglucinol	C₁₀H₁₀O₅	leaves	2161-86-6	1
4	Hydroxy ferulic acid	C₁₀H₁₀O₅	floret		3
5	Isoferulic acid 3-sulfate	C₁₀H₁₀O₇S	floret	1258842-21-5	4
6	Tryptamine	C₁₀H₁₂N₂	leaves	61-54-1	1
7	Cyclic GMP	C₁₀H₁₂N₅O₇P	floret	7665-99-8	5
8	4-Isopropylbenzoic acid	C₁₀H₁₂O₂	floret, leaves and stems	536-66-3	1
9	Coniferyl alcohol	C₁₀H₁₂O₃	sprouts	458-35-5	6
10	Propylparaben	C₁₀H₁₂O₃	floret, leaves and stems	94-13-3	1
11	Brevifolin	C₁₀H₁₂O₄	leaves	90-24-4	1
12	Adenosine	C₁₀H₁₃N₅O₄	floret	58-61-7	5
13	Thymidine	C₁₀H₁₄N₂O₅	stems	50-89-5	1
14	Guanosine 3'-phosphate	C₁₀H₁₄N₅O₈P	floret		5
15	Guanosine-5'-diphosphate sodium salt	C₁₀H₁₅N₅O₁₁P₂	stems		1
16	Vicine	C₁₀H₁₆N₄O₇	floret, leaves and stems	152-93-2	1
17	Glutathione	C₁₀H₁₇N₃O₆S	floret	70-18-8	5
18	S-Sulfoglutathione	C₁₀H₁₇N₃O₉S₂	floret		5
19	Sinigrin	C₁₀H₁₇NO₉S₂	sprouts and floret	3952-98-5	3&7
20	N-Glycosyl asparagine	C₁₀H₁₈N₂O₈	floret		3
21	Sebacic acid	C₁₀H₁₈O₄	floret	111-20-6	3
22	6-Methylcoumarin	C₁₀H₈O₂	floret, leaves and stems	92-48-8	1
23	4-Methylumbelliferone	C₁₀H₈O₃	floret, leaves and stems	90-33-5	1
24	Herniarin	C₁₀H₈O₃	floret, leaves and stems	531-59-9	1
25	6-Hydroxy-7-methoxycoumarin	C₁₀H₈O₄	floret	776-86-3	1
26	Scopoletin	C₁₀H₈O₄	floret, leaves and stems	92-61-5	1
27	4-Methyl-6,7-dihydroxycoumarin	C₁₀H₈O₄	floret, leaves and stems	529-84-0	1
28	Fraxetin	C₁₀H₈O₅	floret, leaves and stems	574-84-5	1
29	Indole-3-acetaldehyde	C₁₀H₉NO	floret, leaves and stems	2591-98-2	1
30	N-Acetylindole	C₁₀H₉NO	floret, leaves and stems	576-15-8	1
31	1-Methoxyindole-3-carbaldehyde	C₁₀H₉NO₂	floret, leaves and stems	67282-55-7	1
32	5-Hydroxy-3-indoleacetic acid	C₁₀H₉NO₃	floret, leaves and stems	54-16-0	1
33	6-Methoxy-4-methyl-2H-chromen-2-one	C₁₁H₁₀O₃	floret	6295-35-8	1
34	Citropen	C₁₁H₁₀O₄	floret, leaves and stems		1
35	Isofraxidin	C₁₁H₁₀O₅	floret, leaves and stems	486-21-5	1
36	Tryptophan	C₁₁H₁₂N₂O₂	floret	73-22-3	3
37	Sinapic acids	C₁₁H₁₂O₅	floret	530-59-6	2
38	N-Acetylphenylalanine	C₁₁H₁₃NO₃	floret, leaves and stems	2901-75-9	1
39	Caramboxin	C₁₁H₁₃NO₆	floret, leaves and stems		1
40	Gramine	C₁₁H₁₄N₂	floret, leaves and stems	87-52-5	1
41	Butylparaben	C₁₁H₁₄O₃	floret, leaves and stems	94-26-8	1
42	Zingerone	C₁₁H₁₄O₃	floret, leaves and stems	122-48-5	1
43	Sinapyl alcohol	C₁₁H₁₄O₄	sprouts	537-33-7	6
44	Genipin	C₁₁H₁₄O₅	leaves	6902-77-8	1
45	5'-Methylthioadenosine	C₁₁H₁₅N₅O₃S	floret, leaves and stems	2457-80-9	1
46	NCGC00385365	C₁₁H₁₆O₃	floret, leaves and stems		1
47	DCOIT	C₁₁H₁₇Cl₂NOS	stems	64359-81-5	1
48	Pilocarpine nitrate	C₁₁H₁₇N₃O₅	stems	148-72-1	1
49	2-(6-Hydroxyhexyl)-3-methylidenebutanedioic acid	C₁₁H₁₈O₅	leaves		1
50	Progoitrin	C₁₁H₁₉NO₁₀S₂	sprouts and floret	585-95-5	5&7
51	R-2-Hydroxy-3-butenyl glucosinolate	C₁₁H₁₉NO₁₀S₂	floret, leaves and stems		1
52	Gluconapin	C₁₁H₁₉NO₉S₂	sprouts, floret, leaves and stems	19041-09-9	1&7
53	Glucoiberin	C₁₁H₂₁NO₁₀S₃	sprouts, floret, leaves and stems	554-88-1	1&7
54	Glucoibervirin	C₁₁H₂₁NO₆S₂	sprouts	26888-03-9	7
55	Butyl glucosinolate	C₁₁H₂₁NO₉S₂	floret	35535-42-3	3
56	Camalexin	C₁₁H₈N₂S	seeds	135531-86-1	8
57	Forchlorfenuron	C₁₂H₁₀ClN₃O	floret, leaves and stems	68157-60-8	1
58	4,4`-Thiodiphenol	C₁₂H₁₀O₂S	floret, leaves and stems	2664-63-3	1
59	Piperic Acid	C₁₂H₁₀O₄	floret	136-72-1	1
60	Nalidixic acid	C₁₂H₁₂N₂O₃	floret	389-08-2	1
61	Di-O-methylfraxetin	C₁₂H₁₂O₅	floret, leaves and stems	6035-49-0	1
62	Abrine	C₁₂H₁₄N₂O₂	floret	526-31-8	1
63	N-Acetyl-O-methyltyrosine	C₁₂H₁₅NO₄	floret, leaves and stems	70601-62-6	1
64	Senkyunolide I	C₁₂H₁₆O₄	leaves	94596-28-8	1
65	CMPF	C₁₂H₁₆O₅	floret, leaves and stems	86879-39-2	1
66	Dimethenamid OXA	C₁₂H₁₇NO₄S	leaves	380412-59-9	1
67	4-O-Galactopyranuronosyl-galacturonic acid	C₁₂H₁₈O₁₃	floret		5
68	Traumatin	C₁₂H₂₀O₃	floret	65410-38-0	3
69	2-Hydroxy-4-pentenyl glucosinolate (Gluconapoleiferin	C₁₂H₂₁NO₁₀S₂	floret		3
70	1-Pentenyl glucosinolate	C₁₂H₂₁NO₉S₂	floret		3
71	Sucrose	C₁₂H₂₂O₁₁	floret	57-50-1	5
72	Disaccharide	C₁₂H₂₂O₁₁	floret		3
73	β-Gentiobiose	C₁₂H₂₂O₁₁	floret, leaves and stems		1
74	Melibiose	C₁₂H₂₂O₁₁	floret, leaves and stems		1
75	Dodecanedioic acid	C₁₂H₂₂O₄	floret	693-23-2	3
76	3-Hexen-1-ol O-b-glucopyranoside	C₁₂H₂₂O₆	floret, leaves and stems	95632-87-4	1
77	Glucoraphanin	C₁₂H₂₃NO₁₀S₃	sprouts, floret, leaves and stems	21414-41-5	1&7
78	Pentyl glucosinolate	C₁₂H₂₃NO₉S₂	floret		5
79	Glucoerucin	C₁₂H₂₃NO₉S₃	sprouts, floret, leaves and stems	21973-56-8	1&7
80	5-Methoxypsoralen	C₁₂H₈O₄	floret, leaves and stems	484-20-8	1
81	NCGC00160208	C₁₃H₁₁NO₃	floret, leaves and stems		1
82	PHIP	C₁₃H₁₂N₄	leaves	105650-23-5	1
83	Goniothalenol	C₁₃H₁₂O₄	floret, leaves and stems	65408-91-5	1
84	p-Coumaroyl malate	C₁₃H₁₂O₇	floret		3
85	Caffeoyl malate	C₁₃H₁₂O₈	floret		3
86	1-[4-Hydroxy-3-(3-methylbut-2-enyl)phenyl]ethanone	C₁₃H₁₆O₂	stems	26932-05-8	1
87	Hydroxy benzoic acid glucoside	C₁₃H₁₆O₈	floret		3
88	Protocatechuic acid glucoside	C₁₃H₁₆O₉	floret		3
89	Benzyl glucopyranoside	C₁₃H₁₈O₆	floret, leaves and stems	34246-23-6	1
90	Salicin	C₁₃H₁₈O₇	leaves	138-52-3	1
91	Gastrodin	C₁₃H₁₈O₇	leaves	62499-27-8	1
92	NCGC00380682	C₁₃H₁₈O₈	floret, leaves and stems		1
93	NCGC00385600	C₁₃H₂₂O₃	floret, leaves and stems		1
94	Glucoalyssin	C₁₃H₂₅NO₁₀S₃	sprouts, floret, leaves and stems	499-37-6	1&7
95	4-Methylpentyl glucosinolate	C₁₃H₂₅NO₉S₂	floret		3
96	Prenyletin	C₁₄H₁₄O₄	floret, leaves and stems	15870-91-4	1
97	Feruloyl malate	C₁₄H₁₄O₈	floret		3
98	2-(4-Oxoquinazolin-3(4H)-yl)ethyl isobutyrate	C₁₄H₁₆N₂O₃	floret		1
99	Clobenpropit	C₁₄H₁₇ClN₄S	floret	145231-45-4	1
100	Metazachlor ESA	C₁₄H₁₇N₃O₄S	floret	172960-62-2	1
101	Acetaminophen glucuronide	C₁₄H₁₇NO₈	floret, leaves and stems	16110-10-4	1
102	Picein	C₁₄H₁₈O₇	floret, leaves and stems	530-14-3	1
103	NCGC00385868	C₁₄H₁₈O₉	leaves		1
104	Benzyl glucosinolate	C₁₄H₁₉NO₉S₂	floret, leaves and stems		1
105	S-Adenosyl-homocysteine	C₁₄H₂₀N₆O₅S	floret, leaves and stems	979-92-0	1
106	Rhodioloside	C₁₄H₂₀O₇	floret, leaves and stems	10338-51-9	1
107	Apigenin	C₁₅H₁₀O₅	sprouts	520-36-5	9
108	Kaempferol	C₁₅H₁₀O₆	floret	520-18-3	10
109	Luteolin	C₁₅H₁₀O₆	sprouts	491-70-3	9
110	Quercetin	C₁₅H₁₀O₇	floret	117-39-5	2
111	Myricetin	C₁₅H₁₀O₈	stems	529-44-2	1
112	Cyanidin	C₁₅H₁₁ClO₆	floret	528-58-5	10
113	Nitrazepam	C₁₅H₁₁N₃O₃	floret	146-22-5	1
114	Naringenin	C₁₅H₁₂O₅	sprouts	480-41-1	9
115	Lusianthridin	C₁₅H₁₄O₃	stems	87530-30-1	1
116	(-)-Epicatechin	C₁₅H₁₄O₆	sprouts	490-46-0	9
117	Catechin	C₁₅H₁₄O₆	sprouts	154-23-4	6
118	Gallocatechin	C₁₅H₁₄O₇	leaves	970-73-0	1
119	Epigallocatechin	C₁₅H₁₄O₇	floret, leaves and stems	970-74-1	1
120	Osthol	C₁₅H₁₆O₃	leaves	484-12-8	1
121	Skimmin	C₁₅H₁₆O₈	floret, leaves and stems	93-39-0	1
122	Sinapoyl malate	C₁₅H₁₆O₉	stems		11
123	NCGC00094874	C₁₅H₁₆O₉	floret, leaves and stems		1
124	Desmotroposantonin	C₁₅H₁₈O₃	floret, leaves and stems		1
125	NCGC00380353	C₁₅H₁₈O₆	floret, leaves and stems		1
126	Picrotin	C₁₅H₁₈O₇	floret, leaves and stems	21416-53-5	1
127	p-Coumaric acid glucoside	C₁₅H₁₈O₈	floret	14364-05-7	3
128	NCGC00180738	C₁₅H₁₈O₈	floret, leaves and stems		1
129	Caffeic acid glucoside	C₁₅H₁₈O₉	floret	892501-29-0	3
130	Caffeic acid-3-glucoside	C₁₅H₁₈O₉	floret	24959-81-7	11
131	NCGC00385117	C₁₅H₁₈O₉	floret, leaves and stems		1
132	Imazamox	C₁₅H₁₉N₃O₄	floret, leaves and stems	114311-32-9	1
133	Abscisic acid	C₁₅H₂₀O₄	floret	14375-45-2	3
134	Hydroxy abscisic acid	C₁₅H₂₀O₅	floret		3
135	Triandrin	C₁₅H₂₀O₇	floret, leaves and stems	132294-76-9	1
136	NCGC00381184	C₁₅H₂₀O₉	leaves		1
137	9-(β-d-Ribofuranosyl)zeatin	C₁₅H₂₁N₅O₅	leaves		1
138	Gluconasturtiin	C₁₅H₂₁NO₉S₂	floret	499-30-9	5
139	Propentofylline	C₁₅H₂₂N₄O₃	floret	55242-55-2	1
140	Nardosinone	C₁₅H₂₂O₃	floret, leaves and stems	23720-80-1	1
141	NCGC00169449	C₁₅H₂₂O₈	floret, leaves and stems		1
142	Aucubin	C₁₅H₂₂O₉	floret, leaves and stems	479-98-1	1
143	UDP-glucose	C₁₅H₂₄N₂O₁₇P₂	floret	133-89-1	5
144	Ajugol	C₁₅H₂₄O₉	floret, leaves and stems	52949-83-4	1
145	Farnesol	C₁₅H₂₆O	leaves	106-28-5	1
146	Jaeschkeanadiol	C₁₅H₂₆O₂	floret	41690-67-9	1
147	Formononetin	C₁₆H₁₂O₄	floret, leaves and stems	485-72-3	1
148	Brazilein	C₁₆H₁₂O₅	leaves	600-76-0	1
149	Physcion	C₁₆H₁₂O₅	leaves	521-61-9	1
150	Hematein	C₁₆H₁₂O₆	floret	475-25-2	1
151	Isorhamnetin	C₁₆H₁₂O₇	floret	480-19-3	2
152	Hesperetin	C₁₆H₁₄O₆	floret, leaves and stems	520-33-2	1
153	Hematoxylin	C₁₆H₁₄O₆	leaves and stems	517-28-2	1
154	NCGC00381365	C₁₆H₁₄O₇	floret		1
155	Lecanoric acid	C₁₆H₁₄O₇	leaves	480-56-8	1
156	p-Coumaroyl shikimate	C₁₆H₁₆O₇	floret		3
157	NCGC00180823	C₁₆H₁₆O₈	floret, leaves and stems		1
158	4-Methylumbelliferyl glucuronide	C₁₆H₁₆O₉	floret, leaves and stems	6160-80-1	1
159	5-p-Coumaroylquinic acid	C₁₆H₁₈O₈	floret	1899-30-5	12
160	NCGC00384821	C₁₆H₁₈O₈	floret, leaves and stems		1
161	3-p-Coumaroylquinic acid	C₁₆H₁₈O₈	floret, leaves and stems	87099-71-6	1
162	5-Caffeoylquinic acid	C₁₆H₁₈O₉	floret	906-33-2	12
163	Scopolin	C₁₆H₁₈O₉	floret, leaves and stems	531-44-2	1
164	NCGC00168941	C₁₆H₁₈O₉	floret, leaves and stems		1
165	Cryptochlorogenic acid	C₁₆H₁₈O₉	floret, leaves and stems	905-99-7	1
166	Chlorogenic acid	C₁₆H₁₈O₉	floret, leaves and stems	327-97-9	1
167	4-Hydroxyglucobrassicin	C₁₆H₂₀N₂O₇S	sprouts	83327-20-2	7
168	Glucobrassicin	C₁₆H₂₀N₂O₉S₂	sprouts, floret,leaves and stems	4356-52-9	1&7
169	Torasemide	C₁₆H₂₀N₄O₃S	leaves	56211-40-6	1
170	Hydroxy ferulic acid glucoside	C₁₆H₂₀O₁₀	floret		3
171	Hydroxyferuloyl glucose	C₁₆H₂₀O₁₀	floret		11
172	Toddalolactone	C₁₆H₂₀O₆	floret, leaves and stems	483-90-9	1
173	Ferulic acid glucoside	C₁₆H₂₀O₉	floret	198566-75-5	3
174	feruloyl-glucoside	C₁₆H₂₀O₉	stems		11
175	Gentiopicrin	C₁₆H₂₀O₉	floret, leaves and stems	20831-76-9	1
176	NCGC00169318	C₁₆H₂₂O₅	floret		1
177	Coniferin	C₁₆H₂₂O₈	floret, leaves and stems	531-29-3	1
178	Sweroside	C₁₆H₂₂O₉	floret, leaves and stems	14215-86-2	1
179	Loganic acid	C₁₆H₂₄O₁₀	floret, leaves and stems	22255-40-9	1
180	NCGC00385115	C₁₆H₂₄O₇	floret, leaves and stems		1
181	NCGC00385190	C₁₆H₂₄O₇	floret, leaves and stems		1
182	Norambreinolide	C₁₆H₂₆O₂	leaves	1216-84-8	1
183	Palmitic acid	C₁₆H₃₂O₂	floret	057-10-3	3
184	Hydroxyhexadecanoic acid	C₁₆H₃₂O₃	floret		5
185	3-(3,4-dimethoxyphenyl)-7-hydroxy-4H-chromen-4-one	C₁₇H₁₄O₅	leaves	24160-14-3	1
186	Velutin	C₁₇H₁₄O₆	floret, leaves and stems	25739-41-7	1
187	Piperine	C₁₇H₁₉NO₃	floret, leaves and stems	94-62-2	1
188	Riboflavin	C₁₇H₂₀N₄O₆	leaves	83-88-5	1
189	NCGC00385567	C₁₇H₂₀O₁₀	floret, leaves and stems		1
190	NCGC00380274	C₁₇H₂₀O₉	leaves		1
191	4-Feruloyl quinic acid	C₁₇H₂₀O₉	floret	2613-86-7	2
192	5-O-Feruloylquinic acid	C₁₇H₂₀O₉	floret, leaves and stems	40242-06-6	1
193	3-O-Caffeoylquinic acid methyl ester	C₁₇H₂₀O₉	floret, leaves and stems	123483-19-2	1
194	NCGC00168971	C₁₇H₂₀O₉	floret, leaves and stems		1
195	3-Feruloyl quinic acid	C₁₇H₂₀O₉	floret	1899-29-2	2
196	Sinapoyl-glucoside	C₁₇H₂₁O₁₀	stems		11
197	Neoglucobrassicin	C₁₇H₂₂N₂O₁₀S₂	sprouts, floret,leaves and stems	5187-84-8	1&7
198	4-Methoxyglucobrassicin	C₁₇H₂₂N₂O₁₀S₂	sprouts, floret,leaves and stems	83327-21-3	1&7
199	Sinapoylhexose	C₁₇H₂₂O₁₀	seeds		13
200	Sinapic acid glucoside	C₁₇H₂₂O₁₀	floret		3
201	1-O-β-Glucopyranosyl sinapate	C₁₇H₂₂O₁₀	floret, leaves and stems		1
202	NCGC00385983	C₁₇H₂₂O₉	floret, leaves and stems		1
203	Geniposide	C₁₇H₂₄O₁₀	floret, leaves and stems	24512-63-8	1
204	NCGC00380454	C₁₇H₂₄O₁₁	stems		1
205	Syringin	C₁₇H₂₄O₉	floret, leaves and stems	118-34-3	1
206	Loganin	C₁₇H₂₆O₁₀	floret, leaves and stems	18524-94-2	1
207	8-Acetylharpagide	C₁₇H₂₆O₁₁	floret, leaves and stems	6926-14-3	1
208	UDP-N-acetyl-glucosamine	C₁₇H₂₇N₃O₁₇P₂	floret		5
209	Trihydroxy heptadecadienoic acid	C₁₇H₃₀O₅	floret		3
210	2-Methyl-4-oxo-3-phenyl-4H-chromen-7-yl acetate	C₁₈H₁₄O₄	leaves	3211-63-0	1
211	Roemerine	C₁₈H₁₇NO₂	floret, leaves and stems	C18H17NO2	1
212	NCGC00180813	C₁₈H₁₈O₈	leaves		1
213	NCGC00169010	C₁₈H₁₈O₉	leaves		1
214	Norboldine	C₁₈H₁₉NO₄	floret, leaves and stems	5890-18-6	1
215	NCGC00347769	C₁₈H₂₀O₅	leaves		1
216	(1r,5R,7S)-2-(1H-indol-4-yl)-5,7-dimethyl-1,3-diazaadamantan-6-one	C₁₈H₂₁N₃O	floret, leaves and stems		1
217	Asperuloside	C₁₈H₂₂O₁₁	floret, leaves and stems	14259-45-1	1
218	NCGC00180458	C₁₈H₂₄O₁₂	floret, leaves and stems		1
219	Stearidonic acid	C₁₈H₂₈O₂	floret	20290-75-9	3
220	NCGC00385795	C₁₈H₂₈O₃	floret, leaves and stems		1
221	Dihydrocapsaicin	C₁₈H₂₉NO₃	floret, leaves and stems	19408-84-5	1
222	Linolenic acid	C₁₈H₂₉O₂	floret	463-40-1	3
223	9-Hydroxy-10E,12Z,15Z octadecatrienoic acid (9-HOTrE )	C₁₈H₃₀O₃	floret		5
224	Hydroxy octadecatrienoic acid	C₁₈H₃₀O₃	floret		3
225	13-Keto-9Z,11E-octadecadienoic acid (13-KODE )	C₁₈H₃₀O₃	floret	54739-30-9	5
226	9-keto-10E,12Z-octadecadienoic acid (9-KODE )	C₁₈H₃₀O₃	floret	54232-59-6	5
227	Dodecylbenzenesulfonic acid	C₁₈H₃₀O₃S	floret, leaves and stems		1
228	Dihydroxy-octadecatrienoic acid	C₁₈H₃₀O₄	floret		5
229	Hydroxy oxo-octadecadienoic acid	C₁₈H₃₀O₄	floret		3
230	Melezitose	C₁₈H₃₂O₁₆	floret, leaves and stems	597-12-6	1
231	Linoleic acid	C₁₈H₃₂O₂	floret	60-33-3	3
232	(+/-)-12(13)-Epoxy-9Z-octadecenoic acid (12(13)-EpOME )	C₁₈H₃₂O₃	floret		5
233	(+/-)-9(10)-Epoxy-12Z-octadecenoic acid (9(10)-EpOME )	C₁₈H₃₂O₃	floret		5
234	Hydroxy linoleic acid	C₁₈H₃₂O₃	floret	57818-44-7	3
235	Hydroxy palmitic acid	C₁₈H₃₂O₃	floret		3
236	13S-Hydroxy-9Z,11E-octadecadienoic acid (13-HODE )	C₁₈H₃₂O₃	floret	29623-28-7	5
237	9S-Hydroxy-10E,12Z-octadecadienoic acid (9-HODE )	C₁₈H₃₂O₃	floret	98524-19-7	5
238	12,13-Dihydroxy-9Z,15Z-octadecadienoic acid (12,13-DiHODE )	C₁₈H₃₂O₄	floret		5
239	Dihydroxy octadecadienoic acid	C₁₈H₃₂O₄	floret		3
240	13S-Hydroperoxy-9Z,11E-octadecadienoic acid (13-HpODE )	C₁₈H₃₂O₄	floret	33964-75-9	5
241	9S-Hydroperoxy-10E,12Z-octadecadienoic acid (9-HpODE )	C₁₈H₃₂O₄	floret	63121-49-3	5
242	Trihydroxy-octadecadienoic acid	C₁₈H₃₂O₅	floret		5
243	Dihydroxy oxo-octadecenoic acid	C₁₈H₃₂O₅	floret		3
244	12,13-Dihydroxy-9Z-octadecenoic acid (12,13-DiHOME )	C₁₈H₃₄O₄	floret	263399-35-5	5
245	9,10-Dihydroxy-12Z-octadecenoic acid (9,10-DiHOME )	C₁₈H₃₄O₄	floret		5
246	Trihydroxy-octadecenoic acid	C₁₈H₃₄O₅	floret		5
247	Hydroxy octadecanedioic acid	C₁₈H₃₄O₅	floret		3
248	9S,12S,13S-Trihydroxy-10E-octadecenoic acid (9,12,13-TriHOME )	C₁₈H₃₄O₅	floret	97134-11-7	5
249	9S,10S,13S-Trihydroxy-11E-octadecadienoic acid (9,10,13-TriHOME )	C₁₈H₃₄O₅	floret	29907-57-1	5
250	Stearic acid	C₁₈H₃₆O₂	floret	057-11-4	3
251	Trihydroxy octadecanoic acid	C₁₈H₃₆O₅	floret		3
252	Pachyrrhizin	C₁₉H₁₂O₆	floret	10091-01-7	1
253	2-Amino-3-(5-hydroxy-1H-indol-3-yl)propanoic acid	C₁₉H₂₂N₂O	floret, leaves and stems	56-69-9	1
254	Miltirone	C₁₉H₂₂O₂	leaves	27210-57-7	1
255	NCGC00380795	C₁₉H₂₂O₅	stems		1
256	NCGC00180407	C₁₉H₂₂O₉	floret, leaves and stems		1
257	NCGC00380917	C₁₉H₂₄O₉	leaves		1
258	NCGC00380492	C₁₉H₂₆O₁₁	floret, leaves and stems		1
259	NCGC00384971	C₁₉H₂₆O₁₂	floret, leaves and stems		1
260	Gaultherin	C₁₉H₂₆O₁₂	floret, leaves and stems	490-67-5	1
261	NCGC00180731	C₁₉H₂₆O₁₂	floret, leaves and stems		1
262	NCGC00385222	C₁₉H₂₆O₁₃	floret, leaves and stems		1
263	Thalictricoside	C₁₉H₂₇NO₁₂	floret, leaves and stems	649758-25-8	1
264	8-O-Acetyl shanzhiside methyl ester	C₁₉H₂₈O₁₂	floret, leaves and stems	57420-46-9	1
265	7-O-Ethylmorroniside	C₁₉H₃₀O₁₁	leaves	945721-10-8	1
266	8-Gingerol	C₁₉H₃₀O₄	floret, leaves and stems	23513-08-8	1
267	NCGC00380268	C₁₉H₃₀O₈	leaves		1
268	NCGC00169491	C₁₉H₃₀O₈	floret, leaves and stems		1
269	NCGC00180790	C₁₉H₃₂O₈	floret, leaves and stems		1
270	trans-11-Octadecadienoate	C₁₉H₃₄O₄	floret		1
271	Corylin	C₂₀H₁₆O₄	floret, leaves and stems	53947-92-5	1
272	Acacetin diacetate	C₂₀H₁₆O₇	floret	5892-39-7	1
273	Myricetin-3-O-pentoside	C₂₀H₁₈O₁₂	floret, leaves and stems		1
274	Neobavaisoflavone	C₂₀H₁₈O₄	floret, leaves and stems	41060-15-5	1
275	Licoflavone C	C₂₀H₁₈O₅	floret	72357-31-4	1
276	Protopine	C₂₀H₁₉NO₅	leaves	130-86-9	1
277	Hydroprotopine	C₂₀H₂₀NO₅	floret, leaves and stems	128397-41-1	1
278	Desmethylxanthohumol	C₂₀H₂₀O₅	leaves	115063-39-3	1
279	8-Prenylnaringenin	C₂₀H₂₀O₅	stems	53846-50-7	1
280	5-Demethylnobiletin	C₂₀H₂₀O₈	leaves	2174-59-6	1
281	Papaverine	C₂₀H₂₁NO₄	leaves	58-74-2	1
282	Licarin A	C₂₀H₂₂O₄	leaves	23518-30-1	1
283	Dehydrodiisoeugenol	C₂₀H₂₂O₄	floret, leaves and stems	2680-81-1	1
284	Resveratroloside	C₂₀H₂₂O₈	stems	38963-95-0	1
285	Triptophenolide	C₂₀H₂₄O₃	leaves	74285-86-2	1
286	Triptolide	C₂₀H₂₄O₆	leaves	38748-32-2	1
287	NCGC00380773	C₂₀H₂₅ClO₆	leaves		1
288	NCGC00381006	C₂₀H₂₆O₁₀	leaves		1
289	Carnosol	C₂₀H₂₆O₄	floret, leaves and stems	5957-80-2	1
290	Rosmanol	C₂₀H₂₆O₅	floret, leaves and stems	80225-53-2	1
291	Oridonin	C₂₀H₂₈O₆	floret, leaves and stems	28957-04-2	1
292	Tripterifordin	C₂₀H₃₀O₃	floret, leaves and stems	139122-81-9	1
293	8,15-DiHETE	C₂₀H₃₂O₄	stems		1
294	18-Aminoabieta-8,11,13-triene sulfate	C₂₀H₃₃NO₄S	floret, leaves and stems		1
295	Miquelianin	C₂₁H₁₈O₁₃	floret, leaves and stems	22688-79-5	1
296	NCGC00385459	C₂₁H₁₈O₁₃	floret, leaves and stems		1
297	Cosmosiin	C₂₁H₂₀O₁₀	leaves	578-74-5	1
298	Vitexin	C₂₁H₂₀O₁₀	floret, leaves and stems	3681-93-4	1
299	Afzelin	C₂₁H₂₀O₁₀	floret, leaves and stems	482-39-3	1
300	Kaempferol 7-glucoside	C₂₁H₂₀O₁₁	floret	16290-07-6	3
301	Kaempferol 3-O-glucoside	C₂₁H₂₀O₁₁	floret	480-10-4	10
302	Kaempferol-4'-glucoside	C₂₁H₂₀O₁₁	floret, leaves and stems	52222-74-9	1
303	Luteolin-4'-O-glucoside	C₂₁H₂₀O₁₁	floret, leaves and stems	6920-38-3	1
304	Homoorientin	C₂₁H₂₀O₁₁	floret, leaves and stems	4261-42-1	1
305	Quercetin-7-glucoside	C₂₁H₂₀O₁₂	floret	491-50-9	3
306	Quercetin-3-O-glucoside；isoquercitrin	C₂₁H₂₀O₁₂	floret	482-35-9	10
307	NCGC00385782	C₂₁H₂₂O₁₂	floret, leaves and stems		1
308	Pteryxin	C₂₁H₂₂O₇	floret	13161-75-6	1
309	Praeruptorin A	C₂₁H₂₂O₇	floret, leaves and stems	73069-25-7	1
310	Irigenin Trimethyl Ether	C₂₁H₂₂O₈	floret, leaves and stems		1
311	NCGC00385090	C₂₁H₂₂O₉	leaves		1
312	Flurazepam	C₂₁H₂₃ClFN₃O	floret, leaves and stems	17617-23-1	1
313	Catharanthine	C₂₁H₂₄N₂O₂	leaves	2468-21-5	1
314	Tabersonine	C₂₁H₂₄N₂O₂	leaves	4429-63-4	1
315	Vincarine	C₂₁H₂₄N₂O₃	leaves	21641-60-1	1
316	Phloridzin	C₂₁H₂₄O₁₀	leaves	60-81-1	1
317	NCGC00385668	C₂₁H₂₄O₈	leaves		1
318	N-isopentyl-2-(3,4,9-trimethyl-7-oxo-7H-furo[2,3-f]chromen-8-yl)acetamide	C₂₁H₂₅NO₄	leaves		1
319	Monnieriside G	C₂₁H₂₆O₁₀	floret, leaves and stems	1401799-34-5	1
320	NCGC00385834	C₂₁H₂₆O₁₃	floret, leaves and stems		1
321	Myrislignan	C₂₁H₂₆O₆	leaves	171485-39-5	1
322	NCGC00347382	C₂₁H₂₇NO₃	floret, leaves and stems		1
323	NCGC00384977	C₂₁H₂₈O₁₀	floret, leaves and stems		1
324	p-Coumaric acid diglucoside	C₂₁H₂₈O₁₃	floret		3
325	Caffeic acid diglucoside	C₂₁H₂₈O₁₄	floret		3
326	Tadalafil	C₂₂H₁₉N₃O₄	leaves	171596-29-5	1
327	Isorhamnetin 7-rhamnoside	C₂₂H₂₂O₁₁	floret		3
328	6-Ethyl-3-(4-isopropoxyphenyl)-4-oxo-4H-chromen-7-yl acetate	C₂₂H₂₂O₅	floret, leaves and stems		1
329	NCGC00169054	C₂₂H₂₂O₉	floret, leaves and stems		1
330	NCGC00168917	C₂₂H₂₄O₇	floret, leaves and stems		1
331	NCGC00380421	C₂₂H₂₆O₁₂	leaves		1
332	NCGC00169476	C₂₂H₂₈O₁₂	leaves		1
333	Glucosylgentiopicroside	C₂₂H₃₀O₁₄	floret, leaves and stems	115713-06-9	1
334	NCGC00347503	C₂₂H₃₈O₈	leaves		1
335	Pantethine	C₂₂H₄₂N₄O₈S₂	stems	16816-67-4	1
336	PG(16:0/0:0)	C₂₂H₄₅O₉P	floret		3
337	Garcinone C	C₂₃H₂₆O₇	floret, leaves and stems	76996-27-5	1
338	NCGC00160332	C₂₃H₂₇NO₆	leaves		1
339	Pseudolaric acid B	C₂₃H₂₈O₈	floret, leaves and stems	82508-31-4	1
340	NCGC00347551	C₂₃H₃₁NO₅	floret, leaves and stems		1
341	NCGC00385221	C₂₃H₃₂O₁₅	leaves		1
342	Sinapic acid diglucoside	C₂₃H₃₂O₁₅	floret		3
343	NCGC00385084	C₂₃H₃₂O₁₅	floret, leaves and stems		1
344	3-[(Z)-Heptadec-10-enyl]benzene-1,2-diol	C₂₃H₃₈O₂	floret, leaves and stems	89838-23-3	1
345	NCGC00347602	C₂₄H₂₆O₆	floret, leaves and stems		1
346	Harpagoside	C₂₄H₃₀O₁₁	leaves	19210-12-9	1
347	NCGC00169850	C₂₄H₃₀O₁₂	floret, leaves and stems		1
348	NCGC00380852	C₂₄H₃₀O₁₃	leaves		1
349	NCGC00380701	C₂₄H₃₂O₁₁	leaves		1
350	Bufogenin	C₂₄H₃₂O₄	leaves	465-39-4	1
351	NCGC00385080	C₂₄H₃₈O₁₁	floret, leaves and stems		1
352	NCGC00380271	C₂₄H₄₀O₁₁	floret, leaves and stems		1
353	NCGC00385224	C₂₄H₄₂O₁₂	leaves		1
354	Hydroxy tetracosenoic acid	C₂₄H₄₆O₃	leaves		3
355	Hydroxy tetracosanoic acid	C₂₄H₄₈O₃	floret		3
356	Silibinin	C₂₅H₂₂O₁₀	leaves	22888-70-6	1
357	NCGC00091057	C₂₅H₂₂O₁₀	floret, leaves and stems		1
358	3,5-Dicaffeoylquininic acid	C₂₅H₂₄O₁₂	floret, leaves and stems	2450-53-5	1
359	Osajin	C₂₅H₂₄O₅	floret, leaves and stems	482-53-1	1
360	NCGC00384563	C₂₅H₂₆O₁₃	floret, leaves and stems		1
361	NCGC00384958	C₂₅H₂₆O₁₅	floret, leaves and stems		1
362	NCGC00385342	C₂₅H₂₆O₄	floret		1
363	6,8-Diprenylorobol	C₂₅H₂₆O₆	floret, leaves and stems	66777-70-6	1
364	Mulberrin	C₂₅H₂₆O₆	floret, leaves and stems	62949-79-5	1
365	NCGC00380551	C₂₅H₂₈O₁₄	leaves		1
366	NCGC00385677	C₂₅H₂₈O₄	leaves		1
367	NCGC00384531	C₂₅H₂₈O₅	leaves		1
368	NCGC00385244	C₂₅H₃₃NO₃	floret, leaves and stems		1
369	SQMG(16:0)	C₂₅H₄₈O₁₁S	floret		3
370	PI(16:0/0:0)	C₂₅H₄₉O₁₂P	floret		3
371	Baohuoside II	C₂₆H₂₈O₁₀	leaves	55395-07-8	1
372	NCGC00385059	C₂₆H₂₈O₁₃	floret, leaves and stems		1
373	NCGC00380892	C₂₆H₃₀O₁₂	floret, leaves and stems		1
374	NCGC00384671	C₂₆H₃₀O₁₃	floret, leaves and stems		1
375	NCGC00180259	C₂₆H₃₂O₁₁	floret, leaves and stems		1
376	Bruceine A	C₂₆H₃₄O₁₁	stems	25514-31-2	1
377	NCGC00168940	C₂₆H₃₄O₁₂	floret, leaves and stems		1
378	NCGC00380511	C₂₆H₃₆O₁₁	floret, leaves and stems		1
379	NCGC00380707	C₂₆H₄₂O₁₁	leaves		1
380	Sinalbin (p-Hydroxybenzylglucosinolate)	C₂₆H₄₄O₉	stems		1
381	Quinadoline A	C₂₇H₂₇N₅O₄	seeds		8
382	Kaempferol-3-O-rutinoside	C₂₇H₃₀O₁₅	floret, leaves and stems	17650-84-9	1
383	Kaempferol-3-glucoside-7-glucoside	C₂₇H₃₀O₁₆	floret		5
384	Kaempferol 3-O-gentiobioside	C₂₇H₃₀O₁₆	floret, leaves and stems	22149-35-5	1
385	Luteolin-3',7-di-O-glucoside	C₂₇H₃₀O₁₆	floret, leaves and stems	52187-80-1	1
386	NCGC00385199	C₂₇H₃₀O₁₆	floret, leaves and stems		1
387	Kaempferol -3-O-sophoroside	C₂₇H₃₀O₁₆	floret	19895-95-5	10
388	Rutin	C₂₇H₃₀O₁₆	floret	153-18-4	3
389	Quercetin 3-O-diglucoside	C₂₇H₃₀O₁₇	floret	7431-83-6	12
390	Quercetin 3-sophoroside	C₂₇H₃₀O₁₇	floret		3
391	Quercetin-3.4-diGlc	C₂₇H₃₀O₁₇	sprouts	29125-80-2	6
392	Quercetin-3-O-sophoroside	C₂₇H₃₀O₁₇	floret	18609-17-1	10
393	Cycloveratrylene	C₂₇H₃₀O₆	leaves	1180-60-5	1
394	NCGC00169307	C₂₇H₃₁NO₅	leaves		1
395	NCGC00381186	C₂₇H₃₁NO₅	leaves		1
396	Eriocitrin	C₂₇H₃₂O₁₅	floret, leaves and stems	13463-28-0	1
397	Capparidisine	C₂₇H₃₃N₃O₆	seeds		8
398	Tracheloside	C₂₇H₃₄O₁₂	floret, leaves and stems	33464-71-0	1
399	NCGC00380895	C₂₇H₃₆O₁₂	floret, leaves and stems		1
400	NCGC00381219	C₂₇H₄₀O₁₆	leaves		1
401	Cholesterol	C₂₇H₄₆O	floret	57-88-5	14
402	SQMG(18:3)	C₂₇H₄₆O₁₁S	floret		3
403	PI(18:3/0:0)	C₂₇H₄₇O₁₂P	floret		3
404	NCGC00347613	C₂₈H₂₂O₆	floret, leaves and stems		1
405	NCGC00380531	C₂₈H₃₀O₁₅	leaves		1
406	Disinapoyl-glucoside	C₂₈H₃₂O₁₄	stems		11
407	1,2-Disinapoylglucoside	C₂₈H₃₂O₁₄	seeds		13
408	Isorhamnetin 3-sophoroside	C₂₈H₃₂O₁₇	floret		3
409	Hesperidin	C₂₈H₃₄O₁₅	floret	520-26-3	15
410	Episyringaresinol 4'-O-β-glncopyranoside	C₂₈H₃₆O₁₃	floret, leaves and stems	137038-13-2	1
411	Neohesperidin dihydrochalcone	C₂₈H₃₆O₁₅	floret, leaves and stems	20702-77-6	1
412	NCGC00347816	C₂₈H₃₈O₉	leaves		1
413	Campesterol	C₂₈H₄₈O	floret	474-62-4	14
414	γ-Tocopherol	C₂₈H₄₈O₂	floret	54-28-4	14
415	Plantamajoside	C₂₉H₃₆O₁₆	floret, leaves and stems	104777-68-6	1
416	NCGC00347814	C₂₉H₃₇NO₁₃	floret		1
417	Polygalic acid	C₂₉H₄₄O₆	seeds	1260-04-4	8
418	Stigmastero	C₂₉H₄₈O	floret	83-48-7	14
419	a-Tocopherol	C₂₉H₅₀O₂	floret	059-02-9	14
420	Oxalic acid	C₂H₂O₄	sprouts	144-62-7	16
421	Procyanidin B2	C₃₀H₂₆O₁₂	sprouts	29106-49-8	6
422	NCGC00168994	C₃₀H₃₄O₁₇	floret, leaves and stems		1
423	NCGC00168892	C₃₀H₃₈O₁₇	floret, leaves and stems		1
424	NCGC00347400	C₃₀H₄₂O₁₂	leaves		1
425	Ganoderic Acid B	C₃₀H₄₆O₇	leaves	81907-65-5	1
426	Madecassic acid	C₃₀H₄₈O₆	leaves	18449-41-7	1
427	Cucurbitacin IIb	C₃₀H₄₈O₇	leaves	50298-90-3	1
428	a-Amyrin	C₃₀H₅₀O	floret	638-95-9	14
429	b-Amyrin	C₃₀H₅₀O	floret	559-70-6	14
430	NCGC00180154	C₃₁H₄₀O₁₆	floret, leaves and stems		1
431	Ginkgetin	C₃₂H₂₂O₁₀	floret, leaves and stems	481-46-9	1
432	NCGC00384830	C₃₂H₂₆O₁₀	floret, leaves and stems		1
433	Epimedoside A	C₃₂H₃₈O₁₅	leaves	39012-04-9	1
434	NCGC00380914	C₃₂H₃₈O₁₇	floret, leaves and stems		1
435	Quercetin-3-O-trisaccharide	C₃₂H₃₈O₂₀	floret		5
436	NCGC00380246	C₃₂H₄₀O₁₈	leaves		1
437	Yadanzioside A	C₃₂H₄₄O₁₆	floret, leaves and stems	95258-15-4	1
438	Bilirubin	C₃₃H₃₆N₄O₆	stems	635-65-4	1
439	Icariin	C₃₃H₄₀O₁₅	leaves	489-32-7	1
440	Sinapoyl-feruloyl-diglucoside	C₃₃H₄₀O₁₈	stems		11
441	NCGC00385663	C₃₃H₄₀O₁₈	floret, leaves and stems		1
442	3-Feruloyl-1-Sinapoyl sucrose	C₃₃H₄₀O₁₈	floret, leaves and stems	98942-06-4	1
443	1-Sinapoyl-2-feruloylgentiobiose	C₃₃H₄₀O₁₈	floret		10
444	Kaempferol 3-O-sophoroside-7-O-glucoside	C₃₃H₄₀O₂₁	floret		10
445	Kaempferol 3-sophorotrioside	C₃₃H₄₀O₂₁	floret	80714-53-0	3
446	Quercetin 3-rutinoside-7-glucoside	C₃₃H₄₀O₂₁	floret	30311-61-6	3
447	Quercetin-3-O-glc-1-3-rham-1-6-glucoside	C₃₃H₄₀O₂₁	floret, leaves and stems		1
448	Quercetin-trihexoside (3-diGlu, 7-Glu)	C₃₃H₄₀O₂₂	floret		5
449	Quercetin 3-sophoroside 7-glucoside	C₃₃H₄₀O₂₂	floret		3
450	NCGC00179992	C₃₃H₄₀O₂₂	floret, leaves and stems		1
451	Quercetin 3-O-β-glucose-7-O-β-gentiobioside	C₃₃H₄₀O₂₂	floret, leaves and stems	60778-02-1	1
452	Mesaconitine	C₃₃H₄₅NO₁₁	leaves	2752-64-9	1
453	Disinapoylgentiobiose	C₃₄H₄₂O₁₉	seeds		13
454	NCGC00347374	C₃₄H₄₂O₁₉	floret, leaves and stems		1
455	3,6-Disinapoylsucrose.	C₃₄H₄₂O₁₉	floret, leaves and stems	139891-98-8	1
456	Disinapol-diglucoside	C₃₄H₄₂O₁₉	floret		11
457	1,2-Disinapoylgentiobiose	C₃₄H₄₂O₁₉	floret	195006-75-8	10
458	NCGC00385314	C₃₄H₄₂O₂₂	floret		1
459	Isorhamnetin 3-sophoroside 7-glucoside	C₃₄H₄₂O₂₂	floret		3
460	Kaempferol-3-diglucoside-7-glucoside with HCOOH	C₃₄H₄₂O₂₃	stems		11
461	Hyoscyamine sulfate hydrate	C₃₄H₅₀N₂O₁₁S	floret		1
462	NCGC00347534	C₃₄H₅₈O₁₅	leaves		1
463	NCGC00384599	C₃₅H₄₂O₂₁	floret		1
464	NCGC00169403	C₃₅H₄₄O₁₈	floret		1
465	Purpureaside C	C₃₅H₄₆O₂₀	floret	108648-07-3	1
466	NCGC00385249	C₃₆H₃₆O₁₇	floret, leaves and stems		1
467	Kaempferol 3-coumaroyl sophoroside	C₃₆H₃₆O₁₈	floret		3
468	Kaempferol 3-feruloyl sophoroside	C₃₇H₃₈O₁₉	floret		3
469	PA(18:2/16:0)	C₃₇H₆₉O₈ P	floret		3
470	Kaempferol 3-sinapoyl sophoroside	C₃₈H₄₀O₂₀	floret		3
471	Isorhamnetin 3-feruloyl sophoroside	C₃₈H₄₀O₂₁	floret		3
472	Isorhamnetin 3-sinapoyl sophoroside	C₃₉H₄₂O₂₁	floret		3
473	PA(18:3/18:3)	C₃₉H₆₅O₈P	floret		3
474	Lactic acid	C₃H₆O₃	seeds	50-21-5	8
475	Guanidinoacetic acid	C₃H₇N₃O₂	floret, leaves and stems	352-97-6	1
476	Alanine	C₃H₇NO₂	floret	56-41-7	5
477	Serine	C₃H₇NO₃	seeds	56-45-1	8
478	Glycerol-phosphate	C₃H₉O₆P	floret	057-03-04	3
479	β-carotene	C₄₀H₅₆	floret	7235-40-7	5
480	13Z-β-Carotene	C₄₀H₅₆	floret	6811-73-0	14
481	a-Carotene	C₄₀H₅₆	floret	7488-99-5	14
482	9Z-β-carotene	C₄₀H₅₆	floret	13312-52-2	14
483	β-Cryptoxanthin	C₄₀H₅₆O	floret	472-70-8	14
484	Lutein	C₄₀H₅₆O₂	floret	127-40-2	14
485	Antheraxanthin	C₄₀H₅₆O₃	floret	640-03-9	14
486	Violaxanthin	C₄₀H₅₆O₄	floret	126-29-4	14
487	NCGC00380090	C₄₂H₄₆O₂₁	floret, leaves and stems		1
488	Kaempferol 3-coumaroyl sophoroside 7-glucoside	C₄₂H₄₆O₂₃	floret		3
489	Kaempferol 3-caffeoyl sophoroside 7-glucoside	C₄₂H₄₆O₂₄	floret		3
490	Quercetin 3-caffeoyl sophoroside 7-glucoside	C₄₂H₄₆O₂₅	floret		3
491	1-Sinapoyl-2,2-diferoylgentiobiose	C₄₃H₄₈O₂₁	floret		17
492	Diferuoyl-sinapoyl diglucose	C₄₃H₄₈O₂₁	floret		5
493	Kaempferol 3-feruloyl sophorotrioside	C₄₃H₄₈O₂₄	floret		3
494	Quercetin 3-feruloyl sophoroside 7-glucoside	C₄₃H₄₈O₂₅	floret		3
495	PI(16:0/18:3)	C₄₃H₇₇O₁₃P	floret		3
496	PI(16:0/18:2)	C₄₃H₇₉O₁₃P	floret		3
497	PI(16:0/18:1)	C₄₃H₈₁O₁₃P	floret		3
498	1,2-Disinapoyl-2-feroylgentiobiose	C₄₄H₅₀O₂₂	floret and stems		17
499	Feruloyl-disinapoyl-diglucoside	C₄₄H₅₀O₂₂	floret		11
500	1,2’-Disinapoyl-2-feruloylgentiobiose	C₄₄H₅₀O₂₂	floret		10
501	Disinapoyl-feruloylgentiobiose	C₄₄H₅₀O₂₂	floret		5
502	Kaempferol 3-sinapoyl sophoroside 7-glucoside	C₄₄H₅₀O₂₅	floret		3
503	Kaempferol-3-sinapoyl-diglucoside-7-glucoside	C₄₄H₅₀O₂₅	stems		11
504	Trisinapoylgentiobiose	C₄₅H₅₂O₂₃	floret		5
505	Trisinapoyl-diglucoside	C₄₅H₅₂O₂₃	floret		11
506	1,2,2’-Trisinapoylgentiobiose	C₄₅H₅₂O₂₃	floret		10
507	1,2,2-Trisinapoylgentiobiose	C₄₅H₅₂O₂₃	floret		17
508	Kaempferol -3-O-sophorotrioside-7-O-sophoroside	C₄₅H₆₀O₃₁	floret		10
509	PI(18:0/18:2)	C₄₅H₈₃O₁₃P	floret		3
510	β-N-Methylaminoalanine	C₄H₁₀N₂O₂	floret, leaves and stems	15920-93-1	1
511	Maleic acid	C₄H₄O₄	sprouts	110-16-7	16
512	Fumaric acid	C₄H₄O₄	sprouts	110-17-8	16
513	Cytosine	C₄H₅N₃O	stems	71-30-7	1
514	Procysteine	C₄H₅NO₃S	floret	19771-63-2	1
515	Dihydrouracil	C₄H₆N₂O₂	seeds	504-07-4	8
516	Malic acid	C₄H₆O₅	sprouts	6915-15-7	16
517	1-Aminocyclopropane-1-carboxylate	C₄H₇NO₂	floret, leaves and stems	149441-00-9	1
518	Aspartate	C₄H₇NO₄	floret	56-84-8	5
519	Asparagine	C₄H₈N₂O₃	seeds	70-47-3	8
520	γ-Aminobutyric acid	C₄H₉NO₂	floret	056-12-2	5
521	N-Methyl alanine	C₄H₉NO₂	floret	3913-67-5	3
522	Homoserine	C₄H₉NO₃	seeds	1927-25-9	8
523	Threonine	C₄H₉NO₃	floret	72-19-5	3
524	Kaempferol-3-sinapoyl-triglucoside-7-glucoside	C₅₀H₆₀O₃₀	stems		11
525	NCGC00380592	C₅₁H₉₄O₁₁	floret, leaves and stems		1
526	Kaempferol-3-sinapoyl-triglucoside-7-diglucoside	C₅₆H₇₀O₃₅	stems		11
527	Glutamine	C₅H₁₀N₂O₃	floret	56-85-9	3
528	4-Guanidinobutyric acid	C₅H₁₁N₃O₂	floret	463-00-3	1
529	Valine	C₅H₁₁NO₂	floret	72-18-4	3
530	Methionine	C₅H₁₁NO₂S	floret, leaves and stems	63-68-3	1
531	Ornithine	C₅H₁₂N₂O₂	seeds	70-26-8	8
532	Glycerophospho-ethanolamine	C₅H₁₄NO₆P	floret	1190-00-7	3
533	2-Furoic acid	C₅H₄O₃	seeds	88-14-2	8
534	Pyroglutamic acid	C₅H₇NO₃	seeds	98-79-3	8
535	Desisopropylatrazine	C₅H₈ClN₅	floret	1007-28-9	1
536	N-Carbamoylaspartic acid	C₅H₈N₂O₅	floret	13184-27-5	5
537	N-Methyl-2-pyrrolidone	C₅H₉NO	floret, leaves and stems	872-50-4	1
538	Glutamate	C₅H₉NO₄	seeds	56-86-0	8
539	Kaempferol-3-disinapoyl-triglucoside-7-glucoside	C₆₁H₇₀O₃₄	stems		11
540	Quercetin-3-disinapoyl-triglucoside-7-glucoside	C₆₁H₇₀O₃₅	stems		11
541	Kaempferol-3-disinapoyl-triglucoside-7-diglucoside	C₆₇H₈₀O₃₉	stems		11
542	Pipecolic acid	C₆H₁₁NO₂	floret, leaves and stems	535-75-1	1
543	4-Acetamidobutyric acid	C₆H₁₁NO₃	leaves	3025-96-5	1
544	Alliin	C₆H₁₁NO₃S	floret, leaves and stems	17795-26-5	1
545	Ala-Ala	C₆H₁₂N₂O₃	leaves	1948-31-8	1
546	6-Deoxy-mannose	C₆H₁₂O₅	sprouts		6
547	1,5-Anhydrosorbitol	C₆H₁₂O₅	floret, leaves and stems	154-58-5	1
548	Glucose	C₆H₁₂O₆	floret	05996-10-1	5
549	Gluconic	C₆H₁₂O₇	seeds	526-95-4	8
550	(Iso)Leucine	C₆H₁₃NO₂	floret	73-32-5	5
551	Leucine	C₆H₁₃NO₂	floret	61-90-5	3
552	6-Phosphogluconic acid	C₆H₁₃O₁₀P	floret, leaves and stems	921-62-0	1
553	Lysine	C₆H₁₄N₂O₂	floret, leaves and stems	56-87-1	1
554	delta-Hydroxylysine	C₆H₁₄N₂O₃	floret, leaves and stems	1190-94-9	1
555	Arginine	C₆H₁₄N₄O₂	seeds	74-79-3	8
556	Aconitic acid	C₆H₆O₆	sprouts	585-84-2	16
557	2-Aminomuconic acid	C₆H₇N₇O₄	seeds	4548-99-6	8
558	Ascorbic acid	C₆H₈O₆	sprouts	50-81-7	16
559	Citric acid	C₆H₈O₇	seeds	77-92-9	8
560	Histidine	C₆H₉N₃O₂	floret	71-00-1	3
561	3-(1-Pyrazolyl)-alanine	C₆H₉N₃O₂	floret, leaves and stems	28024-60-4	1
562	4-Methyl-5-thiazoleethanol	C₆H₉NOS	floret, leaves and stems	137-00-8	1
563	Shikimic acid	C₇H₁₀O₅	sprouts and leaves	138-59-0	16
564	Methyl citric acid	C₇H₁₀O₇	floret	6061-96-7	3
565	3-Methylcrotonylglycine	C₇H₁₁NO₃	floret, leaves and stems	33008-07-0	1
566	2-Isopropylmalic acid	C₇H₁₂O₅	floret	3237-44-3	1
567	Quinic acid	C₇H₁₂O₆	floret, leaves and stems	77-95-2	1
568	N-Isovalerylglycine	C₇H₁₃NO₃	floret, leaves and stems	16284-60-9	1
569	N-Acetylmethionine	C₇H₁₃NO₃S	floret, leaves and stems	65-82-7	1
570	N-Methylisoleucine	C₇H₁₅NO₂	stems	39554-61-5	1
571	N-Methyllysine	C₇H₁₆N₂O₂	floret, leaves and stems		1
572	6-(Methylamino)hexane-1,2,3,4,5-pentaol	C₇H₁₇NO₅	floret, leaves and stems		1
573	Hydroxy benzoic acid	C₇H₆O₃	sprout and floret	69-72-7	3
574	p-Hydroxybenzoic acid	C₇H₆O₃	sprouts	99-96-7	9
575	Gentisinic acid	C₇H₆O₄	leaves	490-79-9	1
576	2,3-Dihydroxybenzoic acid	C₇H₆O₄	leaves	303-38-8	1
577	Protocatechuic acid	C₇H₆O₄	floret	99-50-3	3
578	Gallic acid	C₇H₆O₅	floret and leaves	149-91-7	5
579	4-(Sulfooxy)benzoic acids	C₇H₆O₆S	floret	3233-38-3	4
580	Trigonelline	C₇H₇NO₂	floret	535-83-1	5
581	4-Aminobenzoic acid	C₇H₇NO₂	sprouts	150-13-0	6
582	N-(2-Furoyl)glycine	C₇H₇NO₄	floret, leaves and stems	5657-19-2	1
583	2,6-Dihydroxy-4-Methoxytoluene	C₈H₁₀O₃	floret	6307-89-7	1
584	Terrein	C₈H₁₀O₃	floret		1
585	Lipoic acid	C₈H₁₄O₂S₂	leaves	1200-22-2	1
586	Isatin	C₈H₅NO₂	floret, leaves and stems	91-56-5	1
587	Phenylacetic acid	C₈H₈O₂	leaves	103-82-2	1
588	Homogentisic acid	C₈H₈O₄	floret	451-13-8	1
589	4-(Sulfooxy)phenylacetic acids	C₈H₈O₆S	floret		4
590	Indoline	C₈H₉N	floret, leaves and stems	496-15-1	1
591	Imidacloprid urea	C₉H₁₀ClN₃O	stems	120868-66-8	1
592	Syringaldehyde	C₉H₁₀O₄	sprouts	134-96-3	6
593	Syringic	C₉H₁₀O₅	sprouts	530-57-4	9
594	Phenylalanine	C₉H₁₁NO₂	floret, leaves and stems	63-91-2	1
595	Tyrosine	C₉H₁₁NO₃	floret	60-18-4	5
596	M-Tyrosine	C₉H₁₁NO₃	floret, leaves and stems	587-33-7	1
597	Nonanedioic acid	C₉H₁₆O₄	floret	123-99-9	3
598	Pivagabine	C₉H₁₇NO₃	seeds	69542-93-4	8
599	Umbelliferone	C₉H₆O₃	floret, leaves and stems	93-35-6	1
600	Indole-3-carboxaldehyde	C₉H₇NO	floret, leaves and stems	487-89-8	1
601	Indole-3-carboxylic acid	C₉H₇NO₂	floret, leaves and stems	771-50-6	1
602	Cinnamic acid	C₉H₈O₂	leaves	140-10-3	6
603	3-Isochromanone	C₉H₈O₂	floret, leaves and stems	4385-35-7	1
604	p-Coumaric acid	C₉H₈O₃	floret, leaves and stems	501-98-4	1
605	Caffeic acid	C₉H₈O₄	sprouts	331-39-5	9
606	Caffeic acid 3-/4-sulfate	C₉H₈O₇S	floret	151481-52-6	4
607	2-Methylindole	C₉H₉N	floret, leaves and stems	95-20-5	1
608	Carbendazim	C₉H₉N₃O₂	leaves	10605-21-7	1
609	Indole-3-carbinol	C₉H₉NO	floret, leaves and stems	700-06-1	1
610	(Z)-6-Methoxybenzofuran-3(2H)-one oxime	C₉H₉NO₃	floret, leaves and stems		1
611	Formic acid	CH₂O₂	floret	64-18-6	5
612	Trifluoromethanesulfonic acid	CHF₃O₃S	leaves	1493-13-6	1
Reference
1	Y. Zhao, Y. Zhang, H. Yang, et al., A comparative metabolomics analysis of phytochemicals and antioxidant activity between broccoli floret and by-products (leaves and stalks), Food Chem. 443 (2024) 138517.
2	Z. Li, H.W. Lee, X. Liang, et al., Profiling of phenolic compounds and antioxidant activity of 12 cruciferous vegetables, Molecules 23 (2018) 1139.
3	R.M. Ibrahim, R.A. El-Shiekh, O.G. Mohamed, A.A. Al-Karmalawy, A. Tripathi, P.M. Abdel-Baki, LC/MS-based metabolomics reveals chemical variations of two broccoli varieties in relation to their anticholinesterase activity: In vitro and in silico studies, Plant Foods Hum. Nutr. 79 (2024) 359–366.
4	K. Supikova, A. Kosinova, M. Vavrusa, et al., Sulfated phenolic acids in plants, Planta 255 (2022) 124.
5	P. Lopez-Sanchez, R.C. de Vos, H.H. Jonker, et al., Comprehensive metabolomics to evaluate the impact of industrial processing on the phytochemical composition of vegetable purees, Food Chem. 168 (2015) 348–355.
6	S. Ferruzza, F. Natella, G. Ranaldi, et al., Nutraceutical improvement increases the protective activity of broccoli sprout juice in a human intestinal cell model of gut inflammation, Pharmaceuticals (Basel) 9 (2016) 48.
7	H. Lin, J. Sun, Z. Hu, et al., Variation in glucosinolate accumulation among different sprout and seedling stages of broccoli (Brassica oleracea var. italica), Plants (Basel) 11 (2022) 1563.
8	S.O. Aloo, F.K. Ofosu, M.N. Muchiri, S. Vijayalakshmi, C.G. Pyo, D.H. Oh, In vitro bioactivities of commonly consumed cereal, vegetable, and legume seeds as related to their bioactive components: An untargeted metabolomics approach using UHPLC-QTOF-MS², Antioxidants (Basel) 12 (2023) 1501.
9	H. Dębski, W. Wiczkowski, J. Szablińska-Piernik, M. Horbowicz, The application of Fe-EDTA and sodium silicate affects the polyphenols content in broccoli and radish sprouts, Biomolecules 11 (2021) 1190.
10	M.E. Cartea, M. Francisco, P. Soengas, P. Velasco, Phenolic compounds in Brassica vegetables, Molecules 16 (2010) 251–280.
11	Z. Liu, J. Shi, J. Wan, et al., Profiling of polyphenols and glucosinolates in kale and broccoli microgreens grown under chamber and windowsill conditions by ultrahigh-performance liquid chromatography high-resolution mass spectrometry, ACS Food Sci. Technol. (2021).
12	L.Z. Lin, J.M. Harnly, Identification of the phenolic components of collard greens, kale, and Chinese broccoli, J. Agric. Food Chem. 57 (2009) 7401–7408.
13	U. Choe, Y. Li, B. Gao, et al., Chemical compositions of cold-pressed broccoli, carrot, and cucumber seed flours and their in vitro gut microbiota modulatory, anti-inflammatory, and free radical scavenging properties, J. Agric. Food Chem. 66 (2018) 9309–9317.
14	K.B. Lee, Y.J. Kim, H.J. Kim, et al., Phytochemical profiles of Brassicaceae vegetables and their multivariate characterization using chemometrics, Appl. Biol. Chem. 61 (2018).
15	H. Ren, H. Bao, H. Endo, et al., Antioxidative and antimicrobial activities and flavonoid contents of organically cultivated vegetables, Nippon Shokuhin Kagaku Kogaku Kaishi 48 (2001) 246–252.
16	A.P. Vale, J. Santos, N. Melia, V. Peixoto, N.V. Brito, M. Beatriz， P.P. Oliveira， Phytochemical composition and antimicrobial properties of four varieties of Brassica oleracea sprouts, Food Control 55 (2015) 248–256.
17	D. Zabaras, M. Roohani, R. Krishnamurthy, et al., Characterisation of taste-active extracts from raw Brassica oleracea vegetables, Food Funct. 4 (2013) 592–601.
